# Supplementary material for: The Impact of Ecological Civilization Construction on Environment and Public Health—Evidence from the Implementation of Ecological Civilization Demonstration Area in China
Source: Int J Environ Res Public Health. 2022 Apr 28;19(9):5361. doi: 10.3390/ijerph19095361 (PMC9100575; doi:10.3390/ijerph19095361)
Supplement: Supplementary file 1 [file ijerph-19-05361-s001.zip]

Archive with 3 entries (3 files):
- ECDA-data.xlsx
- ECDA-do.txt
- supplementary documentú¿associate with manuscriptú⌐.pdf
