# Supplementary material for: The Impact of Ecological Civilization Construction on Environment and Public Health—Evidence from the Implementation of Ecological Civilization Demonstration Area in China
Source: Int J Environ Res Public Health. 2022 Apr 28;19(9):5361. doi: 10.3390/ijerph19095361 (PMC9100575; doi:10.3390/ijerph19095361)
Supplement: Supplementary file 1 [file ijerph-19-05361-s001.zip › ECDA-data.xlsx]

## Sheet: Sheet1
province	year	c	e	gov	inve	scon	edu	urban	eco	rpeo	carbon	stru	tech	forest	environ	pollution	disease	death	pro	ye1	ye2	ye3	ye4	ye5	ye6	ye7	ye8	ye9	ye10	ye11	ye12	treat	post	did	group	did2	_est_z1	_est_z2	_est_z3	_est_z4	_est_m1
Anhui	2009	1	1	59.27		3527.8	1.658	40.5	14485	2114	70.6118	0.347088	0.645932	27.5			6.45		Anhui	1	0	0	0	0	0	0	0	0	0	0	0	0	0	0	0	0	0	0	1	0	0
Anhui	2010	1	1	64.72	5087.53	4197.7	1.742	42.1	16408	2469	137.717	0.41771	0.960757	27.5			6.47		Anhui	0	1	0	0	0	0	0	0	0	0	0	0	0	0	0	0	0	0	0	1	1	0
Anhui	2011	1	1	81.96	6746.96	4955.14	1.841	43.4	20888	2265	593.43	0.595668	1.07135	27.5			6.75	1.99	Anhui	0	0	1	0	0	0	0	0	0	0	0	0	0	0	0	0	0	0	0	1	1	0
Anhui	2012	1	1	95.52	8990.73	5736.56	2.007	44.8	25659	2401	1700.04	0.65892	1.18066	27.5	11		6.32	2.04	Anhui	0	0	0	1	0	0	0	0	0	0	0	0	0	0	0	0	0	0	0	1	1	1
Anhui	2013	1	1	108.42	11542.9	6542.42	2.101	46.5	28792	2359	972.787	1.62066	1.34564	27.5	20		6.86	2.35	Anhui	0	0	0	0	1	0	0	0	0	0	0	0	0	0	0	0	0	0	0	1	1	1
Anhui	2014	1	1	104.76	12455.7	7957.03	2.203	47.9	32000.9	2416	628.028	-9.35004	1.48525	28.7	5	95.91	6.82	2.55	Anhui	0	0	0	0	0	1	0	0	0	0	0	0	0	0	0	0	0	1	1	1	1	1
Anhui	2015	1	1	124.83	15425.8	8908	2.245	49.1	34424.6	2458	197.765	1.61898	1.50805	28.7	9	92.13	6.97	2.63	Anhui	0	0	0	0	0	0	1	0	0	0	0	0	0	1	0	0	0	1	1	1	1	1
Anhui	2016	1	1	133.64	18621.9	10000.2	2.309	50.5	35996.6	2487	341.14	1.55319	1.30816	28.7	8	86.37	6.98	2.64	Anhui	0	0	0	0	0	0	0	1	0	0	0	0	0	1	0	0	0	1	1	1	1	1
Anhui	2017	1	1	198.64	21875.6	11192.6	2.259	52.6	39561	2535	159.497	1.92194	0.801937	28.7	3	80.73	7.06	2.63	Anhui	0	0	0	0	0	0	0	0	1	0	0	0	0	1	0	0	0	1	1	1	1	0
Anhui	2018	1	1	209.32	24386	12100.1	2.25	53.5	47711.7	2599	636.582	3.56573	0.499127	28.7	4	72.1	8.17	2.8	Anhui	0	0	0	0	0	0	0	0	0	1	0	0	0	1	0	0	0	1	1	1	1	1
Anhui	2019	1	1	312.12	27033.4	17862.1	2.245	54.7	47711.7	2663	419.147	2.88768	0.425615	28.7	4	50.76	6.45	2.97	Anhui	0	0	0	0	0	0	0	0	0	0	1	0	0	1	0	0	0	1	1	1	1	1
Anhui	2020	1	1	190.83	29275.1	18334	2.447	55.8	5.83013	2655	398.962	#DIV/0!	0.263646	28.7	6	70.5	5.99	3.33	Anhui	0	0	0	0	0	0	0	0	0	0	0	1	0	1	0	0	0	1	1	1	1	1
Beijing	2009	1	2	54.05		5309.9	6.75	84.9	63029	1224	275.973	2.66811	0.10217	35.8			3.42		Beijing	1	0	0	0	0	0	0	0	0	0	0	0	0	0	0	1	0	0	0	1	0	0
Beijing	2010	1	2	60.85	3907.2	6229.3	6.41	85	70452	1383	186.177	4.84026	0.113271	35.8			3.5		Beijing	0	1	0	0	0	0	0	0	0	0	0	0	0	0	0	1	0	0	0	1	1	0
Beijing	2011	1	2	94.51	3814.73	6900.32	6.196		73856	1428	1244.71	4.25943	0.0968481	35.8			3.07	1.46	Beijing	0	0	1	0	0	0	0	0	0	0	0	0	0	0	0	1	0	0	0	1	0	0
Beijing	2012	1	2	113.54	4616.92	7702.82	5.613	86.2	81658	1464	463.998	4.49271	0.0813278	35.8	36		4.02	1.62	Beijing	0	0	0	1	0	0	0	0	0	0	0	0	0	0	0	1	0	0	0	1	1	1
Beijing	2013	1	2	138.17	5402.95	8375.1	5.534	86.2	87475	1498	282.362	8.52265	0.0822922	35.8	21		4.74	1.85	Beijing	0	0	0	0	1	0	0	0	0	0	0	0	0	0	0	1	0	0	0	1	1	1
Beijing	2014	1	2	213.36	5578.93	9638	5.469	86.3	94647.9	1525	242.062	-789.213	0.0901162	43.8	16	18.83	4.41	2.05	Beijing	0	0	0	0	0	1	0	0	0	0	0	0	0	0	0	1	0	1	1	1	1	1
Beijing	2015	1	2	303.26	6112.37	10338	5.429	86.3	99995	1541	568.98	5.63255	0.0833263	43.8	11	17.75	4.83	2.14	Beijing	0	0	0	0	0	0	1	0	0	0	0	0	0	1	0	1	0	1	1	1	1	1
Beijing	2016	1	2	363.38	6847.06	11005.1	5.218	86.5	106497	1145	226.592	5.16023	0.072515	43.8	15	16.63	3.01	2.18	Beijing	0	0	0	0	0	0	0	1	0	0	0	0	0	1	0	1	0	1	1	1	1	1
Beijing	2017	1	2	458.44	6924.23	11575.4	5.028		118198	1144	66.0967	6.18866	0.0806256	43.8	13	15.1	4.12	2.32	Beijing	0	0	0	0	0	0	0	0	1	0	0	0	0	1	0	1	0	1	0	1	0	0
Beijing	2018	1	2	399.45	7495.99	11747.7	5.3	86.5	128994	1136	125.666	74.0082	0.0858989	43.8	11	13.76	3.76	2.25	Beijing	0	0	0	0	0	0	0	0	0	1	0	0	0	1	0	1	0	1	1	1	1	1
Beijing	2019	1	2	308.81	7943.89	15063.7	5.268	86.5	140211	1137	276.557	561.863	0.076101	43.8	29	9.61	2.66	2.35	Beijing	0	0	0	0	0	0	0	0	0	0	1	0	0	1	0	1	0	1	1	1	1	1
Beijing	2020	1	2	236.9	8370.44	13716.4	5.32	86.6	16.4243	1138	289.236	#DIV/0!	0.0650648	43.8	17	11.24	2.63	2.49	Beijing	0	0	0	0	0	0	0	0	0	0	0	1	0	1	0	1	0	1	1	1	1	1
Chongqing	2009	1	1	50.05		2479	2.192	50	18025	1637	326.16	0.446685	0.405908	38.4			4.08		Chongqing	1	0	0	0	0	0	0	0	0	0	0	0	0	0	0	0	0	0	0	1	0	0
Chongqing	2010	1	1	69.01	3127.74	2938.58	2.317	51.6	22920	1860	197.4	0.627348	0.225287	38.4			4		Chongqing	0	1	0	0	0	0	0	0	0	0	0	0	0	0	0	0	0	0	0	1	1	0
Chongqing	2011	1	1	100.81	3979.59	3487.8	2.413	53.5	27596	1830	128.67	2.01462	0.367425	38.4			3.72	1.43	Chongqing	0	0	1	0	0	0	0	0	0	0	0	0	0	0	0	0	0	0	0	1	1	0
Chongqing	2012	1	1	128.69	5214.28	4033.69	2.522	55	34500	1832	107.22	1.76851	0.552405	38.4	18		3.69	1.47	Chongqing	0	0	0	1	0	0	0	0	0	0	0	0	0	0	0	0	0	0	0	1	1	1
Chongqing	2013	1	1	114.55	6688.91	4599.77	2.734	57	38914	1847	765.64	10.908	0.428145	38.4	25		3.88	1.61	Chongqing	0	0	0	0	1	0	0	0	0	0	0	0	0	0	0	0	0	0	0	1	1	1
Chongqing	2014	1	1	105.51	7473.38	5710.67	2.894	58.3	43223	1872	394.89	1.52735	0.244332	43.1	11	40.26	3.86	1.72	Chongqing	0	0	0	0	0	1	0	0	0	0	0	0	0	0	0	0	0	1	1	1	1	1
Chongqing	2015	1	1	140.73	8736.17	6424	3.017	59.6	47850	1904	210.59	1.25451	0.797869	43.1	16	38.27	3.87	1.75	Chongqing	0	0	0	0	0	0	1	0	0	0	0	0	0	1	0	0	0	1	1	1	1	1
Chongqing	2016	1	1	136.2	10435.2	7271.4	3.071	60.9	52321	1953	202.43	1.49572	0.350703	43.1	9	36.2	3.82	1.75	Chongqing	0	0	0	0	0	0	0	1	0	0	0	0	0	1	0	0	0	1	1	1	1	1
Chongqing	2017	1	1	154.95	12285.4	8067.7	3.059		58502	2017	327.45	-4.269	1.15474	43.1	11	35.5	4.41	1.85	Chongqing	0	0	0	0	0	0	0	0	1	0	0	0	0	1	0	0	0	1	0	1	0	0
Chongqing	2018	1	1	160.19	14353.2	7977	3.084	64.1	63442	2026	89.63	1.62783	0.364156	43.1	12	32.07	4.87	1.92	Chongqing	0	0	0	0	0	0	0	0	0	1	0	0	0	1	0	0	0	1	1	1	1	1
Chongqing	2019	1	1	172.95	16048.1	11631.7	3.081	65.5	75828	2012	34.21	1.31163	1.39864	43.1	7	21.77	4.43	1.96	Chongqing	0	0	0	0	0	0	0	0	0	0	1	0	0	1	0	0	0	1	1	1	1	1
Chongqing	2020	1	1	179.71	17537	11787.2	3.258	66.8	7.55549	2070	98.45	#DIV/0!	0.70354	43.1	3	25.77	4.27	2.09	Chongqing	0	0	0	0	0	0	0	0	0	0	0	1	0	1	0	0	0	1	1	1	1	1
Fujian	2009	2	2	33.83		4481	1.937	49.9	30123	2193	172.113	0.528576	1.19907	66			3.8		Fujian	1	0	0	0	0	0	0	0	0	0	0	0	1	0	0	1	0	0	0	1	0	0
Fujian	2010	2	2	39.79	4287.75	5310.03	2.039	51.4	33840	2290	611.595	0.66486	0.905937	66			3.7		Fujian	0	1	0	0	0	0	0	0	0	0	0	0	1	0	0	1	0	0	0	1	1	0
Fujian	2011	2	2	37.95	5207.68	6276.17	2.144		40025	2306	185.441	0.767283	1.17096	66			2.77	1.16	Fujian	0	0	1	0	0	0	0	0	0	0	0	0	1	0	0	1	0	0	0	1	0	0
Fujian	2012	2	2	48.6	6231.2	7256.54	2.2	58.1	47377	2388	45.2802	0.68381	0.967648	66	8		3.17	1.25	Fujian	0	0	0	1	0	0	0	0	0	0	0	0	1	0	0	1	0	0	0	1	1	1
Fujian	2013	2	2	58.6	8199.13	8275.35	2.301	59.6	52763	2570	251.899	0.847933	1.35652	66	4		4	1.33	Fujian	0	0	0	0	1	0	0	0	0	0	0	0	1	0	0	1	0	0	0	1	1	1
Fujian	2014	2	2	61.8	9910.89	9346.74	2.435	60.8	58145	2627	519.305	2.31373	1.71971	66.8	13	49.45	3.6	1.39	Fujian	0	0	0	0	0	1	0	0	0	0	0	0	1	0	0	1	0	1	1	1	1	1
Fujian	2015	2	2	95.57	12439.9	10505.9	2.513	61.8	63472	2704	70.6	1.51362	1.46912	66.8	18	46.72	3.62	1.38	Fujian	0	0	0	0	0	0	1	0	0	0	0	0	1	1	1	1	1	1	1	1	1	1
Fujian	2016	2	2	130.35	15327.4	11674.5	2.508	62.6	67965.5	2758	138.36	1.79152	1.85747	66.8	19	43.83	3.86	1.45	Fujian	0	0	0	0	0	0	0	1	0	0	0	0	1	1	1	1	1	1	1	1	1	1
Fujian	2017	2	2	120.65	18177.9	13013	2.438		74707	2854	595.29	0.840858	1.3178	66.8	11	41.17	4.53	1.49	Fujian	0	0	0	0	0	0	0	0	1	0	0	0	1	1	1	1	1	1	0	1	0	0
Fujian	2018	2	2	124.04	21301.4	14317.4	2.352	64.8	82677	3238	1650.24	0.903203	1.36363	66.8	15	37.9	3.91	1.56	Fujian	0	0	0	0	0	0	0	0	0	1	0	0	1	1	1	1	1	1	1	1	1	1
Fujian	2019	2	2	179.55	23237.4	18896.8	2.355	65.8	91197.3	3193	857.57	-6.42741	0.955702	66.8	10	26.18	3.48	1.6	Fujian	0	0	0	0	0	0	0	0	0	0	1	0	1	1	1	1	1	1	1	1	1	1
Fujian	2020	2	2	156.42	26416.3	18626.4	2.577	66.5	10.6708	3545	560.66	#DIV/0!	0.913783	66.8	9	34.82	2.91	1.75	Fujian	0	0	0	0	0	0	0	0	0	0	0	1	1	1	1	1	1	1	1	1	1	1
Gansu	2009	1	1	53.15		1183	1.687	32.1	12110	3814	193.87	0.378455	0.285807	11.3			6.3		Gansu	1	0	0	0	0	0	0	0	0	0	0	0	0	0	0	0	0	0	0	1	0	0
Gansu	2010	1	1	68.31	1304.16	1394.54	1.806	32.6	12872	3793	329.91	1.08764	0.252737	11.3			6.2		Gansu	0	1	0	0	0	0	0	0	0	0	0	0	0	0	0	0	0	0	0	1	1	0
Gansu	2011	1	1	84.99	1712.78	1648.01	1.882		16113	3824	151.47	1.37596	0.25114	11.3			6.11	1.64	Gansu	0	0	1	0	0	0	0	0	0	0	0	0	0	0	0	0	0	0	0	1	0	0
Gansu	2012	1	1	72	2363	1906.54	2.041	37.1	19595	4369	644.97	1.34868	0.221537	11.3	6		6.21	1.75	Gansu	0	0	0	1	0	0	0	0	0	0	0	0	0	0	0	0	0	0	0	1	1	1
Gansu	2013	1	1	69.82	3158.34	2173.83	2.145	38.7	21978	3916	401.66	4.19324	0.197601	11.3	8		7.01	1.92	Gansu	0	0	0	0	1	0	0	0	0	0	0	0	0	0	0	0	0	0	0	1	1	1
Gansu	2014	1	1	73.21	3965.79	2668.33	2.193	40.1	24538.9	3682	392.43	-0.768727	0.184756	11.3	11	48.09	6.19	2.04	Gansu	0	0	0	0	0	1	0	0	0	0	0	0	0	0	0	0	0	1	1	1	1	1
Gansu	2015	1	1	95.35	5145.03	2907.2	2.219	41.7	26432.9	4049	254.14	17.312	0.230146	11.3	21	47.34	7.5	2.12	Gansu	0	0	0	0	0	0	1	0	0	0	0	0	0	1	0	0	0	1	1	1	1	1
Gansu	2016	1	1	95.25	6527.94	3184.4	2.194	43.2	26165.3	4076	183.4	7.28794	0.174101	11.3	11	44.29	7.8	2.12	Gansu	0	0	0	0	0	0	0	1	0	0	0	0	0	1	0	0	0	1	1	1	1	1
Gansu	2017	1	1	102.2	7884.13	3426.6	2.189		27643	4066	1220.03	2.11158	0.158506	11.3	9	41.84	8.3	2.19	Gansu	0	0	0	0	0	0	0	0	1	0	0	0	0	1	0	0	0	1	0	1	0	0
Gansu	2018	1	1	127.82	8754.23	3428.3	2.217	46.4	31336.1	3237	498.13	4.06354	0.142292	11.3	5	38.73	8.8	2.26	Gansu	0	0	0	0	0	0	0	0	0	1	0	0	0	1	0	0	0	1	1	1	1	1
Gansu	2019	1	1	106.52	9663.99	3700.3	2.258	47.7	32994.6	3260	258.02	-15.5072	0.149616	11.3	4	25.8	7	2.34	Gansu	0	0	0	0	0	0	0	0	0	0	1	0	0	1	0	0	0	1	1	1	1	1
Gansu	2020	1	1	114.03	5827.75	3632.35	2.396	48.5	3.29312	3235	243.25	#DIV/0!	0.137545	11.3	4	33.02	6.8	2.49	Gansu	0	0	0	0	0	0	0	0	0	0	0	1	0	1	0	0	0	1	1	1	1	1
Guangdong	2009	1	2	100.8		14891.8	1.821	63.4	37589	2402	557.28	0.739662	0.985505	51.3			6.54		Guangdong	1	0	0	0	0	0	0	0	0	0	0	0	0	0	0	1	0	0	0	1	0	0
Guangdong	2010	1	2	239.16	9294.26	17458.4	1.952	63.4	41166	2428	209.37	0.986396	0.909075	51.3			6.61		Guangdong	0	1	0	0	0	0	0	0	0	0	0	0	0	0	0	1	0	0	0	1	1	0
Guangdong	2011	1	2	232.62	10868.7	20297.5	2.037		44736	2637	63.83	1.93204	0.741366	51.3			6.03	1	Guangdong	0	0	1	0	0	0	0	0	0	0	0	0	0	0	0	1	0	0	0	1	0	0
Guangdong	2012	1	2	235.44	12933.1	22677.1	1.978	66.5	50807	2927	123.8	1.83565	0.676029	51.3	23		6.05	1.07	Guangdong	0	0	0	1	0	0	0	0	0	0	0	0	0	0	0	1	0	0	0	1	1	1
Guangdong	2013	1	2	307.78	15623.7	25453.9	2.082	67.4	54095	3066	255.3	1.77402	0.651576	51.3	22		6.06	1.19	Guangdong	0	0	0	0	1	0	0	0	0	0	0	0	0	0	0	1	0	0	0	1	1	1
Guangdong	2014	1	2	259.04	17069.2	28471.1	2.199	67.8	58833	2999	291.72	3.04089	0.663839	53.5	4	138.82	6.08	1.24	Guangdong	0	0	0	0	0	1	0	0	0	0	0	0	0	0	0	1	0	1	1	1	1	1
Guangdong	2015	1	2	322.33	18751.5	31517.6	2.356	68	63469	3060	205.48	2.0822	0.859594	53.5	22	130.34	6.1	1.23	Guangdong	0	0	0	0	0	0	1	0	0	0	0	0	0	1	0	1	0	1	1	1	1	1
Guangdong	2016	1	2	297.45	22308.4	34739.1	2.434	68.7	67503	3193	576.35	2.08213	0.979952	53.5	29	120.42	6.21	1.25	Guangdong	0	0	0	0	0	0	0	1	0	0	0	0	0	1	0	1	0	1	1	1	1	1
Guangdong	2017	1	2	433.23	26293.9	38200.1	2.431		74016	3253	182.5	1.73625	0.879214	53.5	24	112.21	6	1.3	Guangdong	0	0	0	0	0	0	0	0	1	0	0	0	0	1	0	1	0	1	0	1	0	0
Guangdong	2018	1	2	567.41	30343	39501.1	2.454	69.8	80932	3469	49.06	2.46282	0.757796	53.5	48	99.69	6.02	1.35	Guangdong	0	0	0	0	0	0	0	0	0	1	0	0	0	1	0	1	0	1	1	1	1	1
Guangdong	2019	1	2	747.44	33303.6	42951.8	2.542	70.7	86412	3859	235.93	-28.7492	0.525754	53.5	37	84.27	4.42	1.32	Guangdong	0	0	0	0	0	0	0	0	0	0	1	0	0	1	0	1	0	1	1	1	1	1
Guangdong	2020	1	2	517.76	37761.7	40207.9	2.751	71.4	9.34564	3909	480.95	#DIV/0!	0.292522	53.5	26	85.93	3.85	1.27	Guangdong	0	0	0	0	0	0	0	0	0	0	0	1	0	1	0	1	0	1	1	1	1	1
Guangxi	2009	1	1	49.92		2790.7	1.352	38.2	14966	1391	401.44	0.410551	10.2114	56.5			7.25		Guangxi	1	0	0	0	0	0	0	0	0	0	0	0	0	0	0	0	0	0	0	1	0	0
Guangxi	2010	1	1	63.99	2939.67	3312	1.436	39.2	16045	1498	397.02	0.528703	5.23077	56.5			7.26		Guangxi	0	1	0	0	0	0	0	0	0	0	0	0	0	0	0	0	0	0	0	1	1	0
Guangxi	2011	1	1	53.9	3756.41	3908.23	1.53		20219	1569	232.92	1.07841	5.00887	56.5			6.97	6.02	Guangxi	0	0	1	0	0	0	0	0	0	0	0	0	0	0	0	0	0	0	0	1	0	0
Guangxi	2012	1	1	60.01	5237.24	4516.59	1.688	41.8	25326	1528	179.01	0.903315	16.9889	56.5	15		6.1	6.53	Guangxi	0	0	0	1	0	0	0	0	0	0	0	0	0	0	0	0	0	0	0	1	1	1
Guangxi	2013	1	1	64.23	7057.56	5133.08	1.834	43.5	27952	1543	1101.8	1.65201	7.40571	56.5	16		6.95	7.15	Guangxi	0	0	0	0	1	0	0	0	0	0	0	0	0	0	0	0	0	0	0	1	1	1
Guangxi	2014	1	1	84	7990.66	5772.83	1.939	44.8	30741.2	1684	557.62	1.49191	5.17487	60.2	14	49.4	6.02	7.58	Guangxi	0	0	0	0	0	1	0	0	0	0	0	0	0	0	0	0	0	1	1	1	1	1
Guangxi	2015	1	1	98.68	9808.61	6348.1	2.052	46	33089.6	1823	266.93	1.30728	6.78933	60.2	8	49.83	6.1	7.81	Guangxi	0	0	0	0	0	0	1	0	0	0	0	0	0	1	0	0	0	1	1	1	1	1
Guangxi	2016	1	1	90.7	11907.7	7027.3	2.178	47.1	35190	1891	275.97	-1.15085	1.3298	60.2	7	50.43	6.8	7.86	Guangxi	0	0	0	0	0	0	0	1	0	0	0	0	0	1	0	0	0	1	1	1	1	1
Guangxi	2017	1	1	85.11	13843.2	7813	2.279		38027	1950	533.2	1.71372	1.52306	60.2	8	44.24	7.44	8.12	Guangxi	0	0	0	0	0	0	0	0	1	0	0	0	0	1	0	0	0	1	0	1	0	0
Guangxi	2018	1	1	79.45	16227.8	8291.6	2.383	49.2	38102	2025	193.85	-1.51859	1.04923	60.2	8	37.34	9.16	8.36	Guangxi	0	0	0	0	0	0	0	0	0	1	0	0	0	1	0	0	0	1	1	1	1	1
Guangxi	2019	1	1	99.84	18236.8	8200.9	2.602	50.2	41489.2	2097	60.75	23.1941	0.932527	60.2	10	30.29	8.24	8.45	Guangxi	0	0	0	0	0	0	0	0	0	0	1	0	0	1	0	0	0	1	1	1	1	1
Guangxi	2020	1	1	100.74	20499.1	7831	2.887	51.1	4.28168	2162	127.77	#DIV/0!	0.72281	60.2	4	45.62	8.08	8.92	Guangxi	0	0	0	0	0	0	0	0	0	0	0	1	0	1	0	0	0	1	1	1	1	1
Guizhou	2009	2	1	55.31		1247.3	0.969	29.1	8824	3217	229.76	0.900569	8.01775	37.1			8.7		Guizhou	1	0	0	0	0	0	0	0	0	0	0	0	1	0	0	0	0	0	0	1	0	0
Guizhou	2010	2	1	54.32	1488.8	1482.68	1.043	29.9	10309	3266	340.34	1.5325	2.15745	37.1			8.53		Guizhou	0	1	0	0	0	0	0	0	0	0	0	0	1	0	0	0	0	0	0	1	1	0
Guizhou	2011	2	1	55.45	1864.45	1751.63	1.109		13119	3502	198.22	1.03777	1.58828	37.1			8.65	1.96	Guizhou	0	0	1	0	0	0	0	0	0	0	0	0	1	0	0	0	0	0	0	1	0	0
Guizhou	2012	2	1	65.73	2412.02	2027.65	1.254	35	16413	3324	637.83	0.797107	2.99722	37.1	5		7.67	2.05	Guizhou	0	0	0	1	0	0	0	0	0	0	0	0	1	0	0	0	0	0	0	1	1	1
Guizhou	2013	2	1	66.44	3104.92	2366.2	1.392	36.4	19710	3406	173.99	0.642715	1.86249	37.1	3		7.89	2.32	Guizhou	0	0	0	0	1	0	0	0	0	0	0	0	1	0	0	0	0	0	0	1	1	1
Guizhou	2014	2	1	85.34	4235.92	2936.85	1.535	37.8	23151	2393	48.68	2.01667	2.21246	43.8	9	55.32	7.93	2.5	Guizhou	0	0	0	0	0	1	0	0	0	0	0	0	1	0	0	0	0	1	1	1	1	1
Guizhou	2015	2	1	96.49	5717.8	3283	1.69	40	26437	2396	226.24	1.04828	2.2604	43.8	3	56.35	7.86	2.49	Guizhou	0	0	0	0	0	0	1	0	0	0	0	0	1	1	1	0	0	1	1	1	1	1
Guizhou	2016	2	1	127.09	7373.6	3709	1.819	42	29847.2	2182	452.26	1.08015	3.39041	43.8	9	55.73	7.9	2.52	Guizhou	0	0	0	0	0	0	0	1	0	0	0	0	1	1	1	0	0	1	1	1	1	1
Guizhou	2017	2	1	125.39	9025.75	4154	2.005		33246	2302	74.94	2.47693	1.08646	43.8	12	49.11	7.87	2.54	Guizhou	0	0	0	0	0	0	0	0	1	0	0	0	1	1	1	0	0	1	0	1	0	0
Guizhou	2018	2	1	134.38	10945.5	3971.2	2.129	46	37956.1	2412	130.35	5.08058	0.601269	43.8	11	41.91	8.92	2.61	Guizhou	0	0	0	0	0	0	0	0	0	1	0	0	1	1	1	0	0	1	1	1	1	1
Guizhou	2019	2	1	188.53	13204	7468.2	2.254	47.5	41243.6	2222	614.57	4.20931	0.502384	43.8	7	37.79	8.16	2.56	Guizhou	0	0	0	0	0	0	0	0	0	0	1	0	1	1	1	0	0	1	1	1	1	1
Guizhou	2020	2	1	146.15	15503.9	7833.37	2.453	49	4.62864	2262	1433.11	#DIV/0!	0.454378	43.8	8	41.63	7.17	2.61	Guizhou	0	0	0	0	0	0	0	0	0	0	0	1	1	1	1	0	0	1	1	1	1	1
Hainan	2009	1	2	18.51		537.5	1.8	48	17175	2568	754.62	1.60759	10.8414	55.4			6.72		Hainan	1	0	0	0	0	0	0	0	0	0	0	0	0	0	0	1	0	0	0	1	0	0
Hainan	2010	1	2	14.89	502.374	639.286	2.001	49.1	19254	2739	508.94	1.3607	2.28361	55.4			6.96		Hainan	0	1	0	0	0	0	0	0	0	0	0	0	0	0	0	1	0	0	0	1	1	0
Hainan	2011	1	2	23.97	705.423	759.535	2.036		23831	2639	214.18	2.11848	2.84104	55.4			7.41	1.03	Hainan	0	0	1	0	0	0	0	0	0	0	0	0	0	0	0	1	0	0	0	1	0	0
Hainan	2012	1	2	21.23	988.315	870.836	2.079	50.5	28898	2079	365.37	2.68138	21.1619	55.4	1		6.38	1.08	Hainan	0	0	0	1	0	0	0	0	0	0	0	0	0	0	0	1	0	0	0	1	1	1
Hainan	2013	1	2	23.18	1317.04	992.892	2.218	51.6	32377	1946	158.23	63.3611	3.57235	55.4	2		6.31	1.15	Hainan	0	0	0	0	1	0	0	0	0	0	0	0	0	0	0	1	0	0	0	1	1	1
Hainan	2014	1	2	23.28	1657.23	1224.5	2.253	52.7	35663	2627	653.12	-1046.6	20.814	57.4	4	9.54	5.9	1.27	Hainan	0	0	0	0	0	1	0	0	0	0	0	0	0	0	0	1	0	1	1	1	1	1
Hainan	2015	1	2	31.54	2145.38	1325.1	2.317	53.8	38923.7	2045	379.18	7.5234	5.65297	57.4	3	10.34	5.8	1.3	Hainan	0	0	0	0	0	0	1	0	0	0	0	0	0	1	0	1	0	1	1	1	1	1
Hainan	2016	1	2	37.31	2697.93	1453.7	2.29	55.1	40818	2050	380.18	3.36781	4.56105	57.4	2	10.02	5.8	1.32	Hainan	0	0	0	0	0	0	0	1	0	0	0	0	0	1	0	1	0	1	1	1	1	1
Hainan	2017	1	2	35.72	3112.23	1618.8	2.258		44347	2070	217.15	2.34111	3.03457	57.4	4	9.5	6.5	1.38	Hainan	0	0	0	0	0	0	0	0	1	0	0	0	0	1	0	1	0	1	0	1	0	0
Hainan	2018	1	2	61.24	3451.22	1717.1	2.261	58	51955.3	2460	176.67	121.417	2.16729	57.4	4	8.95	7.1	1.52	Hainan	0	0	0	0	0	0	0	0	0	1	0	0	0	1	0	1	0	1	1	1	1	1
Hainan	2019	1	2	64.98	3890.45	1951.1	2.305	59.1	52948.6	2352	1096.72	-4.83459	3.30424	57.4	1	6.2	7.05	1.64	Hainan	0	0	0	0	0	0	0	0	0	0	1	0	0	1	0	1	0	1	1	1	1	1
Hainan	2020	1	2	57.84	4244.4	1974.63	2.497	59.2	5.61959	2444	536.84	#DIV/0!	1.76672	57.4	1	8.03	6.7	1.76	Hainan	0	0	0	0	0	0	0	0	0	0	0	1	0	1	0	1	0	1	1	1	1	1
Hebei	2009	1	2	104.2		5764.9	1.811	41.9	23239	2344	253.98	0.603862	1.53564	23.4			8.99		Hebei	1	0	0	0	0	0	0	0	0	0	0	0	0	0	0	1	0	0	0	1	0	0
Hebei	2010	1	2	115.16	6884.68	6821.79	1.871	43	24581	2354	265.51	0.561926	1.53702	23.4			8.96		Hebei	0	1	0	0	0	0	0	0	0	0	0	0	0	0	0	1	0	0	0	1	1	0
Hebei	2011	1	2	105.48	8866.56	8035.5	1.951		28668	2362	506.86	1.0284	1.26552	23.4			8.98	0.34	Hebei	0	0	1	0	0	0	0	0	0	0	0	0	0	0	0	1	0	0	0	1	0	0
Hebei	2012	1	2	127.93	12269.8	9254.03	2.006	45.6	33969	2411	182.48	0.862339	1.18294	23.4	14		8.97	0.37	Hebei	0	0	0	1	0	0	0	0	0	0	0	0	0	0	0	1	0	0	0	1	1	1
Hebei	2013	1	2	171.86	15083.4	10516.7	2.063	46.8	36584	2483	62.26	3.67677	1.57668	23.4	10		8.85	0.39	Hebei	0	0	0	0	1	0	0	0	0	0	0	0	0	0	0	1	0	0	0	1	1	1
Hebei	2014	1	2	193.43	16389.3	11820.5	2.108	48.1	38909	2540	142.18	-1.62777	1.75631	26.8	3	180.11	8.69	0.42	Hebei	0	0	0	0	0	1	0	0	0	0	0	0	0	0	0	1	0	1	1	1	1	1
Hebei	2015	1	2	282.72	19661.3	12990.7	2.098	49.3	39984	2646	250.14	1.54118	1.15073	26.8	2	176.11	8.61	0.45	Hebei	0	0	0	0	0	0	1	0	0	0	0	0	0	1	0	1	0	1	1	1	1	1
Hebei	2016	1	2	262.8	23194.2	14364.7	2.141	51.3	40255	2659	348.36	2.91783	1.24034	26.8	5	165.25	8.57	0.46	Hebei	0	0	0	0	0	0	0	1	0	0	0	0	0	1	0	1	0	1	1	1	1	1
Hebei	2017	1	2	353.45	26671.9	15907.6	2.191		43062	2675	184.54	8.21295	0.776908	26.8	1	151.25	8.57	0.49	Hebei	0	0	0	0	0	0	0	0	1	0	0	0	0	1	0	1	0	1	0	1	0	0
Hebei	2018	1	2	433.55	29448.3	16537.1	2.328	55	45387	3210	590.05	-0.55535	0.279167	26.8	1	135.08	8.72	0.5	Hebei	0	0	0	0	0	0	0	0	0	1	0	0	0	1	0	1	0	1	1	1	1	1
Hebei	2019	1	2	502.5	31750	12985.5	2.457	56.4	47772.2	3063	169.72	-12345.3	0.237941	26.8	6	112.66	8.47	0.51	Hebei	0	0	0	0	0	0	0	0	0	0	1	0	0	1	0	1	0	1	1	1	1	1
Hebei	2020	1	2	509.27	33406.8	12705	2.596	57.6	4.6239	3085	53.15	#DIV/0!	0.183365	26.8	4	152.3	6.76	0.53	Hebei	0	0	0	0	0	0	0	0	0	0	0	1	0	1	0	1	0	1	1	1	1	1
Heilongjiang	2009	1	2	59.07		3401.8	2.352	55.4	21727	4321	381.5	0.428235	0.408467	43.2			2.23		Heilongjiang	1	0	0	0	0	0	0	0	0	0	0	0	0	0	0	1	0	0	0	1	0	0
Heilongjiang	2010	1	2	89	2833.5	4039.22	2.42	55.5	22447	5239	392.85	0.611122	0.523372	43.2			2.06		Heilongjiang	0	1	0	0	0	0	0	0	0	0	0	0	0	0	0	1	0	0	0	1	1	0
Heilongjiang	2011	1	2	92.27	3655.97	4750.13	2.447		27076	5146	234.47	-3.38092	0.535363	43.2			2.32	1.05	Heilongjiang	0	0	1	0	0	0	0	0	0	0	0	0	0	0	0	1	0	0	0	1	0	0
Heilongjiang	2012	1	2	104.86	5028.83	5491.02	2.409	56.5	32819	5054	170.41	-3.41411	0.374737	43.2	5		1.07	1.06	Heilongjiang	0	0	0	1	0	0	0	0	0	0	0	0	0	0	0	1	0	0	0	1	1	1
Heilongjiang	2013	1	2	115.75	6812.56	6251.17	2.441	56.9	35711	4922	1052.18	-2.50309	0.37943	43.2	2		1.27	1.15	Heilongjiang	0	0	0	0	1	0	0	0	0	0	0	0	0	0	0	1	0	0	0	1	1	1
Heilongjiang	2014	1	2	111.57	7475.38	7015.31	2.529	57.4	37697	4946	537.07	-1.02968	0.328044	43.8	3	78.38	0.78	1.21	Heilongjiang	0	0	0	0	0	1	0	0	0	0	0	0	0	0	0	1	0	1	1	1	1	1
Heilongjiang	2015	1	2	155.52	9694.75	7640.2	2.555	58	39226.3	5504	252.88	-1.66801	0.337184	43.8	4	78.06	0.91	1.21	Heilongjiang	0	0	0	0	0	0	1	0	0	0	0	0	0	1	0	1	0	1	1	1	1	1
Heilongjiang	2016	1	2	113.44	11453.1	8402.5	2.518	58.8	39461.6	5244	250.52	-1.65219	0.357046	43.8	6	75.16	-0.6	1.15	Heilongjiang	0	0	0	0	0	0	0	1	0	0	0	0	0	1	0	1	0	1	1	1	1	1
Heilongjiang	2017	1	2	193.2	9828.99	9099.2	2.427		40432	5515	497.95	-15.2685	0.319742	43.8	3	73.06	-0.49	1.19	Heilongjiang	0	0	0	0	0	0	0	0	1	0	0	0	0	1	0	1	0	1	0	1	0	0
Heilongjiang	2018	1	2	154.09	10182.9	9317.4	2.403	59.4	41916	5476	173.23	6.04885	0.238217	43.8	2	64.48	-0.42	1.18	Heilongjiang	0	0	0	0	0	0	0	0	0	1	0	0	0	1	0	1	0	1	1	1	1	1
Heilongjiang	2019	1	2	211.06	10648.3	5603.9	2.405	60.1	43274.4	5498	65.35	0.29104	0.181047	43.8	1	53.97	-0.69	1.12	Heilongjiang	0	0	0	0	0	0	0	0	0	0	1	0	0	1	0	1	0	1	1	1	1	1
Heilongjiang	2020	1	2	220.27	11292	5092.3	2.531	60.9	3.6288	5501	139.19	#DIV/0!	0.162066	43.8	2	54.94	-1.01	1.13	Heilongjiang	0	0	0	0	0	0	0	0	0	0	0	1	0	1	0	1	0	1	1	1	1	1
Henan	2009	1	1	92.98		6746.4	1.648	36	19593	4886	189.72	0.409309	1.35042	21.5			6.55		Henan	1	0	0	0	0	0	0	0	0	0	0	0	0	0	0	0	0	0	0	1	0	0
Henan	2010	1	1	96.38	8010.11	8004.22	1.774	37.7	20597	5178	410.85	0.628814	1.6424	21.5			6.5		Henan	0	1	0	0	0	0	0	0	0	0	0	0	0	0	0	0	0	0	0	1	1	0
Henan	2011	1	1	95.6	10490.6	9453.6	1.839		24446	5124	83.39	0.936335	1.46001	21.5			6.81	3.13	Henan	0	0	1	0	0	0	0	0	0	0	0	0	0	0	0	0	0	0	0	1	0	0
Henan	2012	1	1	109.45	13704.5	10915.6	1.901	40.6	28661	4964	135.11	0.99888	1.7436	21.5	24		6.5	3.35	Henan	0	0	0	1	0	0	0	0	0	0	0	0	0	0	0	0	0	0	0	1	1	1
Henan	2013	1	1	111.92	16585.9	12426.6	2.012	42.4	31499	4982	639.37	262.653	1.98817	21.5	14		6.47	3.68	Henan	0	0	0	0	1	0	0	0	0	0	0	0	0	0	0	0	0	0	0	1	1	1
Henan	2014	1	1	119.95	17769	14005	2.114	43.8	34211.5	5149	1474.5	18.9818	1.99188	24.1	17	166.54	6.17	3.93	Henan	0	0	0	0	0	1	0	0	0	0	0	0	0	0	0	0	0	1	1	1	1	1
Henan	2015	1	1	177.77	21450	15740.4	2.203	45.2	37071.7	5155	753.8	1.49768	1.84836	24.1	6	162.59	6.95	4.13	Henan	0	0	0	0	0	0	1	0	0	0	0	0	0	1	0	0	0	1	1	1	1	1
Henan	2016	1	1	195.72	26087.5	17618.4	2.293	46.8	39122.6	5056	502.37	1.31074	1.63686	24.1	10	156.56	5.56	4.21	Henan	0	0	0	0	0	0	0	1	0	0	0	0	0	1	0	0	0	1	1	1	1	1
Henan	2017	1	1	241.65	30782.2	19666.8	2.352		42575	4871	218.85	2.60799	1.79489	24.1	4	142.2	6.06	4.35	Henan	0	0	0	0	0	0	0	0	1	0	0	0	0	1	0	0	0	1	0	1	0	0
Henan	2018	1	1	358.7	35660.3	20594.7	2.455	50.2	46674	4903	347.8	2.7285	1.04282	24.1	5	126.24	6.6	4.32	Henan	0	0	0	0	0	0	0	0	0	1	0	0	0	1	0	0	0	1	1	1	1	1
Henan	2019	1	1	352.29	40415.1	23476.1	2.653	51.7	50152.2	4850	161.65	-1.02675	0.910221	24.1	11	80.83	4.88	4.31	Henan	0	0	0	0	0	0	0	0	0	0	1	0	0	1	0	0	0	1	1	1	1	1
Henan	2020	1	1	272.63	44496.9	22502.8	2.913	53.2	5.62855	4994	634.16	#DIV/0!	0.669546	24.1	10	100.38	4.71	4.32	Henan	0	0	0	0	0	0	0	0	0	0	0	1	0	1	0	0	0	1	1	1	1	1
Hubei	2009	1	1	74.15		5928.4	2.724	45.2	19860	1845	253.58	0.535665	0.328845	38.4			4.97		Hubei	1	0	0	0	0	0	0	0	0	0	0	0	0	0	0	0	0	0	0	1	0	0
Hubei	2010	1	1	96.31	4330.36	7013.85	2.829	46	22677	1929	327.57	0.582638	0.331656	38.4			4.99		Hubei	0	1	0	0	0	0	0	0	0	0	0	0	0	0	0	0	0	0	0	1	1	0
Hubei	2011	1	1	101.11	5647.01	8275.16	2.906		27906	1969	178.65	0.69822	0.351579	38.4			4.95	4.19	Hubei	0	0	1	0	0	0	0	0	0	0	0	0	0	0	0	0	0	0	0	1	0	0
Hubei	2012	1	1	95.63	7866.89	9562.5	2.991	51.8	34197	2004	529.36	1.21639	0.27697	38.4	3		4.94	4.65	Hubei	0	0	0	1	0	0	0	0	0	0	0	0	0	0	0	0	0	0	0	1	1	1
Hubei	2013	1	1	109.72	10262.7	10885.9	3.078	53.5	38572	2505	176.58	2.86581	0.194177	38.4	4		5.16	4.97	Hubei	0	0	0	0	1	0	0	0	0	0	0	0	0	0	0	0	0	0	0	1	1	1
Hubei	2014	1	1	103.78	12557.3	12449.3	3.144	54.5	42825.8	2448	44.05	2.12985	0.231555	39.6	5	66.96	5.51	5.19	Hubei	0	0	0	0	0	1	0	0	0	0	0	0	0	0	0	0	0	1	1	1	1	1
Hubei	2015	1	1	145.84	15578.3	14003.2	3.121	55.7	47144.6	2430	193.38	1.40324	0.199356	39.6	3	64	5.78	5.5	Hubei	0	0	0	0	0	0	1	0	0	0	0	0	0	1	0	0	0	1	1	1	1	1
Hubei	2016	1	1	145.64	19307.3	15649.2	3.038	56.8	50653.9	2475	379.09	2.73786	0.210336	39.6	9	61.24	5.65	5.56	Hubei	0	0	0	0	0	0	0	1	0	0	0	0	0	1	0	0	0	1	1	1	1	1
Hubei	2017	1	1	139.71	22915.3	17394.1	2.95		55665	2746	88.98	1.34939	0.22677	39.6	36	58.02	6.15	5.78	Hubei	0	0	0	0	0	0	0	0	1	0	0	0	0	1	0	0	0	1	0	1	0	0
Hubei	2018	1	1	211.3	26563.9	18333.6	3	59.3	66615.7	2804	143.93	2.08517	0.22298	39.6	17	51.45	5.98	5.85	Hubei	0	0	0	0	0	0	0	0	0	1	0	0	0	1	0	0	0	1	1	1	1	1
Hubei	2019	1	1	282.13	30011.7	22722.3	3.088	60.3	66615.7	2846	624.59	0.305077	0.223301	39.6	16	39.14	4.92	5.85	Hubei	0	0	0	0	0	0	0	0	0	0	1	0	0	1	0	0	0	1	1	1	1	1
Hubei	2020	1	1	219.18	32282.4	17984.9	3.248	61	7.73213	2778	1552.01	#DIV/0!	0.172799	39.6	18	49	4.18	6.1	Hubei	0	0	0	0	0	0	0	0	0	0	0	1	0	1	0	0	0	1	1	1	1	1
Hunan	2009	1	1	73.63		4913.7	1.966	42.1	17521	3276	806	0.583611	0.672489	47.8			2.71		Hunan	1	0	0	0	0	0	0	0	0	0	0	0	0	0	0	0	0	0	0	1	0	0
Hunan	2010	1	1	90.82	4154.76	5839.5	2.04	43.2	20428	2992	520.81	0.579686	0.873919	47.8			3.48		Hunan	0	1	0	0	0	0	0	0	0	0	0	0	0	0	0	0	0	0	0	1	1	0
Hunan	2011	1	1	85.26	5534.04	6884.73	2.051		24719	2908	234.97	0.964725	1.18565	47.8			4.34	2.39	Hunan	0	0	1	0	0	0	0	0	0	0	0	0	0	0	0	0	0	0	0	1	0	0
Hunan	2012	1	1	109.43	7703.38	7921.89	2.054	45.1	29880	3030	350.35	1.22807	1.14093	47.8	3		4.38	2.68	Hunan	0	0	0	1	0	0	0	0	0	0	0	0	0	0	0	0	0	0	0	1	1	1
Hunan	2013	1	1	128.67	9663.58	9018.64	2.087	46.6	33480	3317	156.55	1.57707	0.718301	47.8	1		4.88	3.06	Hunan	0	0	0	0	1	0	0	0	0	0	0	0	0	0	0	0	0	0	0	1	1	1
Hunan	2014	1	1	137.49	11880.9	10723.5	2.106	48	36943	2069	621.07	4.11629	0.606355	49.7	2	66.64	4.93	3.21	Hunan	0	0	0	0	0	1	0	0	0	0	0	0	0	0	0	0	0	1	1	1	1	1
Hunan	2015	1	1	149	14523.2	12024	2.16	49.3	40270.5	3261	380.79	3.52986	0.630687	49.7	1	60.72	4.9	3.45	Hunan	0	0	0	0	0	0	1	0	0	0	0	0	0	1	0	0	0	1	1	1	1	1
Hunan	2016	1	1	170.85	17841.4	13436.5	2.215	50.9	42753.9	3523	401.8	2.64477	0.676323	49.7	16	58.82	4.91	3.48	Hunan	0	0	0	0	0	0	0	1	0	0	0	0	0	1	0	0	0	1	1	1	1	1
Hunan	2017	1	1	173.28	21242.9	14854.9	2.251		46382	3883	229.16	6.9131	0.449943	49.7	8	55.28	5.07	3.55	Hunan	0	0	0	0	0	0	0	0	1	0	0	0	0	1	0	0	0	1	0	1	0	0
Hunan	2018	1	1	190.89	25045.1	15638.3	2.419	54.6	52948.6	3174	165.47	4.59942	0.461423	49.7	14	49.69	5.59	3.56	Hunan	0	0	0	0	0	0	0	0	0	1	0	0	0	1	0	0	0	1	1	1	1	1
Hunan	2019	1	1	242.68	28353.3	16683.9	2.61	56	52948.6	3265	997.83	0.449344	0.350365	49.7	16	42.06	4.54	3.51	Hunan	0	0	0	0	0	0	0	0	0	0	1	0	0	1	0	0	0	1	1	1	1	1
Hunan	2020	1	1	245.58	31959.2	16258.1	2.873	57.2	5.74585	3677	557.53	#DIV/0!	0.29983	49.7	25	56.75	4.27	3.54	Hunan	0	0	0	0	0	0	0	0	0	0	0	1	0	1	0	0	0	1	1	1	1	1
Jiangsu	2009	1	2	147.6		11484.1	2.679	54.3	39622	2152	195.22	1.09877	1.08128	15.8			2.3		Jiangsu	1	0	0	0	0	0	0	0	0	0	0	0	0	0	0	1	0	0	0	1	0	0
Jiangsu	2010	1	2	139.89	12268.1	13606.8	2.786	55.6	44744	4786	366.26	1.07579	0.603004	15.8			2.56		Jiangsu	0	1	0	0	0	0	0	0	0	0	0	0	0	0	0	1	0	0	0	1	1	0
Jiangsu	2011	1	2	170.37	15300.5	15988.4	2.819		52840	2013	86.69	1.3946	0.640014	15.8			2.85	3.85	Jiangsu	0	0	1	0	0	0	0	0	0	0	0	0	0	0	0	1	0	0	0	1	0	0
Jiangsu	2012	1	2	193.83	18949.9	18331.3	2.824	61.9	62290	2002	151.03	1.47238	0.641634	15.8	26		2.61	4.07	Jiangsu	0	0	0	1	0	0	0	0	0	0	0	0	0	0	0	1	0	0	0	1	1	1
Jiangsu	2013	1	2	229.18	23184.3	20796.5	2.786	63	68347	2016	657.72	2.37314	0.573633	15.8	77		2.45	4.51	Jiangsu	0	0	0	0	1	0	0	0	0	0	0	0	0	0	0	1	0	0	0	1	1	1
Jiangsu	2014	1	2	237.78	26692.6	23458.1	2.814	64.1	75354	2038	1499.06	2.92986	0.602218	15.2	124	153.57	2.43	4.94	Jiangsu	0	0	0	0	0	1	0	0	0	0	0	0	0	0	0	1	0	1	1	1	1	1
Jiangsu	2015	1	2	308.45	30854.2	25876.8	2.858	65.2	81874	2034	783.74	1.78859	0.649235	15.2	65	147.96	2.43	5.26	Jiangsu	0	0	0	0	0	0	1	0	0	0	0	0	0	1	0	1	0	1	1	1	1	1
Jiangsu	2016	1	2	285.11	36373.3	28707.1	2.896	66.5	87995	2057	529.86	1.10972	0.599427	15.2	26	133.8	2.02	5.46	Jiangsu	0	0	0	0	0	0	0	1	0	0	0	0	0	1	0	1	0	1	1	1	1	1
Jiangsu	2017	1	2	292.1	41938.6	31737.4	2.937		96887	2092	237.29	1.55589	0.549843	15.2	13	123.26	2.73	5.52	Jiangsu	0	0	0	0	0	0	0	0	1	0	0	0	0	1	0	1	0	1	0	1	0	0
Jiangsu	2018	1	2	317.99	46246.9	33230.4	3.045	68.8	107150	2176	363.48	1.27716	0.511681	15.2	8	106.76	2.68	5.84	Jiangsu	0	0	0	0	0	0	0	0	0	1	0	0	0	1	0	1	0	1	1	1	1	1
Jiangsu	2019	1	2	372.77	49663.2	37672.5	3.143	69.6	115168	2221	181.78	-65.5876	0.388739	15.2	5	93.03	2.29	5.94	Jiangsu	0	0	0	0	0	0	0	0	0	0	1	0	0	1	0	1	0	1	1	1	1	1
Jiangsu	2020	1	2	336.9	53277	37086.1	3.311	70.6	12.3459	2240	638.44	#DIV/0!	0.2799	15.2	8	103.68	2.08	6.17	Jiangsu	0	0	0	0	0	0	0	0	0	0	0	1	0	1	0	1	0	1	1	1	1	1
Jiangxi	2009	2	1	43.14		2484.4	2.062	41.4	14781	4757	387.56	0.402458	1.36896	60			7.91		Jiangxi	1	0	0	0	0	0	0	0	0	0	0	0	1	0	0	0	0	0	0	1	0	0
Jiangxi	2010	2	1	49.14	3301.94	2956.25	2.118	43.2	17335	4720	387.18	0.630921	0.792312	60			7.89		Jiangxi	0	1	0	0	0	0	0	0	0	0	0	0	1	0	0	0	0	0	0	1	1	0
Jiangxi	2011	2	1	43.76	4745.43	3485.06	2.162		21253	4527	203.57	1.02322	0.623574	60			7.66	1.56	Jiangxi	0	0	1	0	0	0	0	0	0	0	0	0	1	0	0	0	0	0	0	1	0	0
Jiangxi	2012	2	1	66.91	6643.14	4027.25	2.212	45.7	26150	4663	162.19	0.747225	0.691224	60	7		7.5	1.79	Jiangxi	0	0	0	1	0	0	0	0	0	0	0	0	1	0	0	0	0	0	0	1	1	1
Jiangxi	2013	2	1	74.17	8772.27	4576.11	2.295	47.5	28800	4542	944.49	1.30492	1.07575	60	1		7.32	1.9	Jiangxi	0	0	0	0	1	0	0	0	0	0	0	0	1	0	0	0	0	0	0	1	1	1
Jiangxi	2014	2	1	68.13	9087.6	5292.63	2.381	48.9	31930	4671	594.42	4.62143	1.14997	61.2	4	61.23	6.91	1.99	Jiangxi	0	0	0	0	0	1	0	0	0	0	0	0	1	0	0	0	0	1	1	1	1	1
Jiangxi	2015	2	1	87.43	10774.2	5925.5	2.527	50.2	34674	4822	252.92	2.93251	1.15328	61.2	6	57.71	6.98	2.11	Jiangxi	0	0	0	0	0	0	1	0	0	0	0	0	1	1	1	0	0	1	1	1	1	1
Jiangxi	2016	2	1	117.88	12850.3	6634.6	2.654	51.6	36724	4613	266.33	0.974575	1.05202	61.2	7	57.04	6.96	2.08	Jiangxi	0	0	0	0	0	0	0	1	0	0	0	0	1	1	1	0	0	1	1	1	1	1
Jiangxi	2017	2	1	143.4	15079.3	7448.1	2.698		40400	4740	493.09	2.11203	1.24816	61.2	5	54.01	7.29	2.13	Jiangxi	0	0	0	0	0	0	0	0	1	0	0	0	1	1	1	0	0	1	0	1	0	0
Jiangxi	2018	2	1	162.55	17388.1	7566.4	2.676	54.6	43424.4	4818	189.77	2.7593	1.27002	61.2	5	49.27	7.71	2.16	Jiangxi	0	0	0	0	0	0	0	0	0	1	0	0	1	1	1	0	0	1	1	1	1	1
Jiangxi	2019	2	1	194.28	19694.2	10068.1	2.771	56	47433.9	4226	51.97	4.17221	1.23087	61.2	3	41.93	7.37	2.12	Jiangxi	0	0	0	0	0	0	0	0	0	0	1	0	1	1	1	0	0	1	1	1	1	1
Jiangxi	2020	2	1	218.27	22085.3	10371.8	3.01	57.4	5.30582	4426	134.28	#DIV/0!	0.83861	61.2	8	49.8	6.56	2.36	Jiangxi	0	0	0	0	0	0	0	0	0	0	0	1	1	1	1	0	0	1	1	1	1	1
Jilin	2009	1	2	49.48		2957.3	2.659	53.2	23514	1396	251.82	0.367963	0.960476	40.4			5.4		Jilin	1	0	0	0	0	0	0	0	0	0	0	0	0	0	0	1	0	0	0	1	0	0
Jilin	2010	1	2	71.55	3651.36	3504.92	2.695	53.3	26595	1449	255.97	0.514663	1.01666	40.4			6.11		Jilin	0	1	0	0	0	0	0	0	0	0	0	0	0	0	0	1	0	0	0	1	1	0
Jilin	2011	1	2	102.42	5038.92	4119.82	2.716		31599	2371	500.65	0.614734	0.80655	40.4			6.4	2.08	Jilin	0	0	1	0	0	0	0	0	0	0	0	0	0	0	0	1	0	0	0	1	0	0
Jilin	2012	1	2	113.85	6411.6	4772.94	2.807	53.4	38460	2878	183.5	0.962759	0.993726	40.4	2		6.55	2.17	Jilin	0	0	0	1	0	0	0	0	0	0	0	0	0	0	0	1	0	0	0	1	1	1
Jilin	2013	1	2	126.83	7870.38	5426.43	2.889	53.7	43415	3135	58.85	0.883953	1.07209	40.4	1		6.57	2.29	Jilin	0	0	0	0	1	0	0	0	0	0	0	0	0	0	0	1	0	0	0	1	1	1
Jilin	2014	1	2	140.3	7441.71	6080.9	3.033	54.2	47428	3171	139.12	-1.66833	1.27529	41.5	1	60.47	6.54	2.44	Jilin	0	0	0	0	0	1	0	0	0	0	0	0	0	0	0	1	0	1	1	1	1	1
Jilin	2015	1	2	117.7	9511.54	6651.9	3.168	54.8	50160	3193	298.4	-1068.67	1.56366	41.5	1	57.59	6.63	2.51	Jilin	0	0	0	0	0	0	1	0	0	0	0	0	0	1	0	1	0	1	1	1	1	1
Jilin	2016	1	2	122.14	9979.26	7310.4	3.169	55.3	51086	2231	319.61	-89.6475	0.352259	41.5	3	56.05	6.72	2.57	Jilin	0	0	0	0	0	0	0	1	0	0	0	0	0	1	0	1	0	1	1	1	1	1
Jilin	2017	1	2	115.12	11339.6	7855.8	3.048		53868	2284	187.77	-1.1101	0.213008	41.5	3	54.92	6.56	2.64	Jilin	0	0	0	0	0	0	0	0	1	0	0	0	0	1	0	1	0	1	0	1	0	0
Jilin	2018	1	2	120.79	12705.3	7520.4	3.038	56.6	54838	1831	502.04	0.526504	0.12019	41.5	2	50.17	6.19	2.71	Jilin	0	0	0	0	0	0	0	0	0	1	0	0	0	1	0	1	0	1	1	1	1	1
Jilin	2019	1	2	147.97	13923.2	4212.9	3.131	57.5	55610.9	1885	180.47	0.665726	0.0826406	41.5	4	30.07	5.11	2.69	Jilin	0	0	0	0	0	0	0	0	0	0	1	0	0	1	0	1	0	1	1	1	1	1
Jilin	2020	1	2	131.53	13283.9	3823.95	3.373	58.3	4.35823	1876	62.53	#DIV/0!	0.0864222	41.5	3	41.81	3.11	2.81	Jilin	0	0	0	0	0	0	0	0	0	0	0	1	0	1	0	1	0	1	1	1	1	1
Liaoning	2009	1	2	55.71		5812.6	2.621	60	31259	1922	277.51	0.462753	0.480208	38.2			1.61		Liaoning	1	0	0	0	0	0	0	0	0	0	0	0	0	0	0	1	0	0	0	1	0	0
Liaoning	2010	1	2	77.44	7435.23	6887.64	2.659	60.3	35239	1814	314.25	0.602028	0.52727	38.2			1.95		Liaoning	0	1	0	0	0	0	0	0	0	0	0	0	0	0	0	1	0	0	0	1	1	0
Liaoning	2011	1	2	74.2	10019.1	8095.32	2.671		42355	1712	195.78	1.20661	0.546161	38.2			2.03	0.86	Liaoning	0	0	1	0	0	0	0	0	0	0	0	0	0	0	0	1	0	0	0	1	0	0
Liaoning	2012	1	2	93.27	12292.5	9346.57	2.712	64	50760	1624	482.84	0.98794	0.438924	38.2	2		1.02	0.9	Liaoning	0	0	0	1	0	0	0	0	0	0	0	0	0	0	0	1	0	0	0	1	1	1
Liaoning	2013	1	2	108.59	16043	10581.4	2.811	65.6	56649	1663	181.47	12.7594	0.686274	38.2	13		0.36	0.97	Liaoning	0	0	0	0	1	0	0	0	0	0	0	0	0	0	0	1	0	0	0	1	1	1
Liaoning	2014	1	2	106.1	17726.3	11857	2.903	66.4	61996.2	1615	70.83	-0.958408	0.500391	39.2	11	106.28	0.32	1.02	Liaoning	0	0	0	0	0	1	0	0	0	0	0	0	0	0	0	1	0	1	1	1	1	1
Liaoning	2015	1	2	116.79	21836.3	12787.2	2.933	67	65201.2	1590	187.76	0.400348	0.257654	39.2	4	103.63	0.4	1.06	Liaoning	0	0	0	0	0	0	1	0	0	0	0	0	0	1	0	1	0	1	1	1	1	1
Liaoning	2016	1	2	87.24	25107.7	13414.1	2.876	67.3	65354.4	1485	336.34	1.41567	0.190613	39.2	13	95.54	0.34	1.05	Liaoning	0	0	0	0	0	0	0	1	0	0	0	0	0	1	0	1	0	1	1	1	1	1
Liaoning	2017	1	2	106.53	24730.8	13807.2	2.845		50791	1770	95.94	1.15084	0.148724	39.2	10	90.2	-0.05	1.08	Liaoning	0	0	0	0	0	0	0	0	1	0	0	0	0	1	0	1	0	1	0	1	0	0
Liaoning	2018	1	2	94.21	17917.9	14142.8	2.859	67.5	53526.7	1782	143.14	0.114425	0.15816	39.2	15	82.81	0.26	1.08	Liaoning	0	0	0	0	0	0	0	0	0	1	0	0	0	1	0	1	0	1	1	1	1	1
Liaoning	2019	1	2	129.73	6692.25	9670.6	2.866	68.1	58007.5	1807	642.31	-1.75708	0.132766	39.2	10	61.53	0.36	1.1	Liaoning	0	0	0	0	0	0	0	0	0	0	1	0	0	1	0	1	0	1	1	1	1	1
Liaoning	2020	1	2	97.94	6676.74	8960.88	3.136	68.1	5.72408	1805	854.67	#DIV/0!	0.1149	39.2	10	82.79	-0.85	1.1	Liaoning	0	0	0	0	0	0	0	0	0	0	0	1	0	1	0	1	0	1	1	1	1	1
Neimenggu	2009	1	1	97.9		2855.3	1.65	51.7	32214	951	788.69	0.40869	1.2231	21			1.1		Neimenggu	1	0	0	0	0	0	0	0	0	0	0	0	0	0	0	0	0	0	0	1	0	0
Neimenggu	2010	1	1	107.99	4372.88	3384	1.794	53.4	40282	981	543.27	0.483156	0.788026	21			0.97		Neimenggu	0	1	0	0	0	0	0	0	0	0	0	0	0	0	0	0	0	0	0	1	1	0
Neimenggu	2011	1	1	117.55	5475.41	3991.71	1.884		47347	764	265.3	0.804663	1.24438	21			0.42	1.47	Neimenggu	0	0	1	0	0	0	0	0	0	0	0	0	0	0	0	0	0	0	0	1	0	0
Neimenggu	2012	1	1	131.59	7336.79	4572.55	1.92	56.6	57974	1032	393.33	1.83339	0.260185	21	14		-0.34	1.54	Neimenggu	0	0	0	1	0	0	0	0	0	0	0	0	0	0	0	0	0	0	0	1	1	1
Neimenggu	2013	1	1	132.11	8926.46	5114.16	2.042	57.7	63886	1059	168.52	24.544	0.816647	21	10		-0.39	1.75	Neimenggu	0	0	0	0	1	0	0	0	0	0	0	0	0	0	0	0	0	0	0	1	1	1
Neimenggu	2014	1	1	142.75	10365.2	5657.56	2.137	58.7	67835.6	1291	619.99	-1.60186	2.35763	22.1	4	142.19	-0.03	1.78	Neimenggu	0	0	0	0	0	1	0	0	0	0	0	0	0	0	0	0	0	1	1	1	1	1
Neimenggu	2015	1	1	175.25	11875.7	6107.7	2.156	59.5	71046.4	1629	383.59	-1.61892	2.32099	22.1	2	141.89	0.26	1.85	Neimenggu	0	0	0	0	0	0	1	0	0	0	0	0	0	1	0	0	0	1	1	1	1	1
Neimenggu	2016	1	1	159.39	14217.4	6700.8	2.035	60.3	71100.5	1822	355.91	-0.0509204	2.68714	22.1	3	137.76	-0.42	1.86	Neimenggu	0	0	0	0	0	0	0	1	0	0	0	0	0	1	0	0	0	1	1	1	1	1
Neimenggu	2017	1	1	143.67	17591.8	7160.2	1.937		72064	1824	208.53	1.67151	1.71717	22.1	4	125.83	-0.18	1.93	Neimenggu	0	0	0	0	0	0	0	0	1	0	0	0	0	1	0	0	0	1	0	1	0	0
Neimenggu	2018	1	1	162.72	13702.2	7311.1	1.969	62	63764	1846	146.46	-17.0674	1.3131	22.1	1	113.9	-0.44	2	Neimenggu	0	0	0	0	0	0	0	0	0	1	0	0	0	1	0	0	0	1	1	1	1	1
Neimenggu	2019	1	1	154.48	15080	5051.1	1.984	62.7	68302	1820	1007.56	-1.29807	1.26724	22.1	1	64.53	-1	1.99	Neimenggu	0	0	0	0	0	0	0	0	0	0	1	0	0	1	0	0	0	1	1	1	1	1
Neimenggu	2020	1	1	149.37	14013.2	4760.45	2.053	63.4	6.77764	1850	545.87	#DIV/0!	0.900695	22.1	2	70.16	-0.8	2	Neimenggu	0	0	0	0	0	0	0	0	0	0	0	1	0	1	0	0	0	1	1	1	1	1
Ningxia	2009	1	1	22.59		339.3	1.61	45	17892	902	311.39	0.837671	4.89078	11.9			4.27		Ningxia	1	0	0	0	0	0	0	0	0	0	0	0	0	0	0	0	0	0	0	1	0	0
Ningxia	2010	1	1	30.79	599.798	403.612	1.721	46.2	21777	1093	275.3	0.698694	5.9666	11.9			3.96		Ningxia	0	1	0	0	0	0	0	0	0	0	0	0	0	0	0	0	0	0	0	1	1	0
Ningxia	2011	1	1	35.23	828.854	477.582	1.868		26860	1147	486.7	1.16838	1.99746	11.9			3.76	0.84	Ningxia	0	0	1	0	0	0	0	0	0	0	0	0	0	0	0	0	0	0	0	1	0	0
Ningxia	2012	1	1	35.37	1075.91	548.834	1.912	49.8	33043	1251	192.85	0.895918	3.30186	11.9	1		3.51	0.88	Ningxia	0	0	0	1	0	0	0	0	0	0	0	0	0	0	0	0	0	0	0	1	1	1
Ningxia	2013	1	1	32.93	1444.16	610.514	2.107	50.7	36394	1253	54.24	1.53055	7.47252	11.9	3		3.65	0.93	Ningxia	0	0	0	0	1	0	0	0	0	0	0	0	0	0	0	0	0	0	0	1	1	1
Ningxia	2014	1	1	34.6	1644.74	737.177	2.195	52	39613	1295	149.36	2.62096	3.66777	12.6	2	45.82	3.36	0.99	Ningxia	0	0	0	0	0	1	0	0	0	0	0	0	0	0	0	0	0	1	1	1	1	1
Ningxia	2015	1	1	45.49	2096.86	789.6	2.255	53.6	41834	1336	289.71	1.32433	4.90057	12.6	6	45.54	3.56	1	Ningxia	0	0	0	0	0	0	1	0	0	0	0	0	0	1	0	0	0	1	1	1	1	1
Ningxia	2016	1	1	36.69	2651.14	850.1	2.244	55.2	43805	1343	287.21	1.88668	4.50864	12.6	2	43.74	2.4	1	Ningxia	0	0	0	0	0	0	0	1	0	0	0	0	0	1	0	0	0	1	1	1	1	1
Ningxia	2017	1	1	57.61	3173.79	930.4	2.225		47194	1388	195.47	2.33462	3.83102	12.6	4	40.4	3.34	1.03	Ningxia	0	0	0	0	0	0	0	0	1	0	0	0	0	1	0	0	0	1	0	1	0	0
Ningxia	2018	1	1	72.38	3505.45	935.8	2.278	58	54094.2	1371	405.13	-1.65944	2.8093	12.6	10	36.76	3.73	1.04	Ningxia	0	0	0	0	0	0	0	0	0	1	0	0	0	1	0	0	0	1	1	1	1	1
Ningxia	2019	1	1	54.04	3794.25	1399.4	2.379	58.9	54217	3059	173.75	3.70256	2.09789	12.6	22	19.78	2.4	1.05	Ningxia	0	0	0	0	0	0	0	0	0	0	1	0	0	1	0	0	0	1	1	1	1	1
Ningxia	2020	1	1	49.48	3728.38	1301.39	2.581	59.9	5.39614	3153	58.56	#DIV/0!	1.66032	12.6	5	23.01	2.57	1.07	Ningxia	0	0	0	0	0	0	0	0	0	0	0	1	0	1	0	0	0	1	1	1	1	1
Qinghai	2009	2	1	28.98		300.5	1.033	40.9	17389	2189	188.57	0.427289	0.5624	5.6			9.69		Qinghai	1	0	0	0	0	0	0	0	0	0	0	0	1	0	0	0	0	0	0	1	0	0
Qinghai	2010	2	1	36.15	482.843	350.826	1.08	41.9	19454	2320	333.44	0.300586	0.357625	5.6			9.68		Qinghai	0	1	0	0	0	0	0	0	0	0	0	0	1	0	0	0	0	0	0	1	1	0
Qinghai	2011	2	1	41.76	583.241	410.45	1.119		24115	2487	94.73	0.717907	0.223278	5.6			9.04	0.26	Qinghai	0	0	1	0	0	0	0	0	0	0	0	0	1	0	0	0	0	0	0	1	0	0
Qinghai	2012	2	1	43.99	798.23	476.04	1.082	46.2	29522	2674	149.14	0.579262	0.372078	5.6	1		8.97	0.28	Qinghai	0	0	0	1	0	0	0	0	0	0	0	0	1	0	0	0	0	0	0	1	1	1
Qinghai	2013	2	1	66.78	1016.87	544.082	1.133	47.4	33181	2924	623.46	5.46433	0.311975	5.6	4		8.93	0.31	Qinghai	0	0	0	0	1	0	0	0	0	0	0	0	1	0	0	0	0	0	0	1	1	1
Qinghai	2014	2	1	56.73	1435.58	620.826	1.162	48.5	36875	2604	766.12	-5.47148	0.356997	5.8	2	12.41	8.62	0.33	Qinghai	0	0	0	0	0	1	0	0	0	0	0	0	1	0	0	0	0	1	1	1	1	1
Qinghai	2015	2	1	87.36	1883.42	691	1.22	49.8	39671	2692	740.52	2.35552	0.239334	5.8	6	12.61	8.57	0.36	Qinghai	0	0	0	0	0	0	1	0	0	0	0	0	1	1	1	0	0	1	1	1	1	1
Qinghai	2016	2	1	73.41	2361.09	767.3	1.275	50.3	41252	2710	524.47	-1.40105	0.191497	5.8	3	13.23	8.04	0.36	Qinghai	0	0	0	0	0	0	0	1	0	0	0	0	1	1	1	0	0	1	1	1	1	1
Qinghai	2017	2	1	60.93	2861.23	839	1.319		43531	2777	264.67	1.48919	0.176245	5.8	3	13.45	8.97	0.38	Qinghai	0	0	0	0	0	0	0	0	1	0	0	0	1	1	1	0	0	1	0	1	0	0
Qinghai	2018	2	1	63.51	3210.63	835.6	1.391	53.1	47689.5	2804	381.24	-1.76646	0.161244	5.8	3	11.79	8.69	0.4	Qinghai	0	0	0	0	0	0	0	0	0	1	0	0	1	1	1	0	0	1	1	1	1	1
Qinghai	2019	2	1	69.38	3528.05	948.5	1.426	54.5	48981.5	2958	170.6	-1.46728	1.13929	5.8	1	9.42	7.78	0.41	Qinghai	0	0	0	0	0	0	0	0	0	0	1	0	1	1	1	0	0	1	1	1	1	1
Qinghai	2020	2	1	73.51	3883.55	877.335	1.486	55.5	4.87965	2930	613.11	#DIV/0!	1	5.8	2	11.86	8.03	0.44	Qinghai	0	0	0	0	0	0	0	0	0	0	0	1	1	1	1	0	0	1	1	1	1	1
Shandong	2009	1	2	76.17		12363	2.071	47.6	33083	1415	398.62	1.10198	0.874038	16.7			8.35		Shandong	1	0	0	0	0	0	0	0	0	0	0	0	0	0	0	1	0	0	0	1	0	0
Shandong	2010	1	2	112.93	12537.7	14620.3	2.153	48.3	35894	1389	315.39	1.08966	0.837945	16.7			8.32		Shandong	0	1	0	0	0	0	0	0	0	0	0	0	0	0	0	1	0	0	0	1	1	0
Shandong	2011	1	2	113.95	15435.9	17155.5	2.202		41106	1389	210.15	1.52734	0.859471	16.7			8.63	0.19	Shandong	0	0	1	0	0	0	0	0	0	0	0	0	0	0	0	1	0	0	0	1	0	0
Shandong	2012	1	2	154.42	19034.5	19651.9	2.191	50.9	47335	1349	144.75	1.49603	0.892552	16.7	2		8.31	0.21	Shandong	0	0	0	1	0	0	0	0	0	0	0	0	0	0	0	1	0	0	0	1	1	1
Shandong	2013	1	2	212.81	23280.5	22294.8	2.238	52.4	51768	1361	976.56	2.43175	0.831311	16.7	3		8.24	0.21	Shandong	0	0	0	0	1	0	0	0	0	0	0	0	0	0	0	1	0	0	0	1	1	1
Shandong	2014	1	2	166.67	26749.7	25111.5	2.304	53.7	56884.9	1426	654.1	3.86536	0.589904	17.5	4	179.03	8.03	0.22	Shandong	0	0	0	0	0	1	0	0	0	0	0	0	0	0	0	1	0	1	1	1	1	1
Shandong	2015	1	2	217.08	31256	27761.4	2.421	55	60879.1	1452	321.88	1.73022	0.517152	17.5	5	173.9	8.49	0.23	Shandong	0	0	0	0	0	0	1	0	0	0	0	0	0	1	0	1	0	1	1	1	1	1
Shandong	2016	1	2	239.28	36789.1	30645.8	2.516	57	64168.3	1502	269.56	1.94282	0.42177	17.5	9	165.13	8.55	0.23	Shandong	0	0	0	0	0	0	0	1	0	0	0	0	0	1	0	1	0	1	1	1	1	1
Shandong	2017	1	2	236.84	42495.5	33649	2.62		68733	1554	501.36	4.31954	0.382636	17.5	7	159.33	8.52	0.24	Shandong	0	0	0	0	0	0	0	0	1	0	0	0	0	1	0	1	0	1	0	1	0	0
Shandong	2018	1	2	287.2	48312.4	33605	2.519	60.6	72807.1	1622	173.34	0.0445074	0.283846	17.5	8	142.39	8.25	0.25	Shandong	0	0	0	0	0	0	0	0	0	1	0	0	0	1	0	1	0	1	1	1	1	1
Shandong	2019	1	2	306.5	53322.9	29251.2	2.588	61.2	76267.3	1665	52.97	5.02167	0.275451	17.5	1	122.94	8.06	0.25	Shandong	0	0	0	0	0	0	0	0	0	0	1	0	0	1	0	1	0	1	1	1	1	1
Shandong	2020	1	2	291.54	55202.7	29248	2.855	61.5	7.0572	1665	150.71	#DIV/0!	0.156847	17.5	8	144.18	7.58	0.27	Shandong	0	0	0	0	0	0	0	0	0	0	0	1	0	1	0	1	0	1	1	1	1	1
Shanghai	2009	1	2	33.96		5173.2	4.371	88.6	73124	3030	279.61	0.74199	0.494502	10.7			5.31		Shanghai	1	0	0	0	0	0	0	0	0	0	0	0	0	0	0	1	0	0	0	1	0	0
Shanghai	2010	1	2	47.31	4420.37	6070.49	4.393	88.6	78989	3630	231.7	1.84527	0.468274	10.7			4.89		Shanghai	0	1	0	0	0	0	0	0	0	0	0	0	0	0	0	1	0	0	0	1	1	0
Shanghai	2011	1	2	51.62	4823.15	6814.81	4.3		76074	3702	445.06	-14.446	0.454498	10.7			5.3	1.09	Shanghai	0	0	1	0	0	0	0	0	0	0	0	0	0	0	0	1	0	0	0	1	0	0
Shanghai	2012	1	2	55.18	5043.75	7412.32	3.556	89.3	82560	3754	134.28	7.20185	0.473114	10.7	197		4.86	1.09	Shanghai	0	0	0	1	0	0	0	0	0	0	0	0	0	0	0	1	0	0	0	1	1	1
Shanghai	2013	1	2	56.43	5108.9	8051.96	3.481	89.3	85373	3809	44.91	13.0816	0.484615	10.7	192		4.87	1.19	Shanghai	0	0	0	0	1	0	0	0	0	0	0	0	0	0	0	1	0	0	0	1	1	1
Shanghai	2014	1	2	77.32	4962.07	9303.49	3.421	89.6	90993	3826	138.38	-9.88567	0.442723	14	250	43.54	5.24	1.25	Shanghai	0	0	0	0	0	1	0	0	0	0	0	0	0	0	0	1	0	1	1	1	1	1
Shanghai	2015	1	2	104.35	5117.62	10131.5	3.348	89.6	97370	3809	283.57	6.35781	0.409548	14	108	40.16	4.99	1.28	Shanghai	0	0	0	0	0	0	1	0	0	0	0	0	0	1	0	1	0	1	1	1	1	0
Shanghai	2016	1	2	134.41	5647.79	10946.6	3.33	87.6	103796	3816	246.76	1.65367	0.437534	14	10	38.04	4.42	1.25	Shanghai	0	0	0	0	0	0	0	1	0	0	0	0	0	1	0	1	0	1	1	1	1	1
Shanghai	2017	1	2	224.66	6016.43	11830.3	3.327		116562	3814	176.26	4.10934	0.480987	14	3	33.28	4.77	1.29	Shanghai	0	0	0	0	0	0	0	0	1	0	0	0	0	1	0	1	0	1	0	1	0	0
Shanghai	2018	1	2	233.39	6352.7	12668.7	3.498	87.7	126634	3823	308.25	8.66422	0.347999	14	3	30.06	5.61	1.35	Shanghai	0	0	0	0	0	0	0	0	0	1	0	0	0	1	0	1	0	1	1	1	1	1
Shanghai	2019	1	2	184.07	6755.88	15847.6	3.517	88.1	134982	3830	145.09	-57.3024	0.273872	14	1	16.63	4.31	1.3	Shanghai	0	0	0	0	0	0	0	0	0	0	1	0	0	1	0	1	0	1	1	1	1	1
Shanghai	2020	1	2	181.88	7246.6	15932.5	3.582	88.3	26.3582	3830	37.14	#DIV/0!	0.256566	14	2	22.18	3.27	1.31	Shanghai	0	0	0	0	0	0	0	0	0	0	0	1	0	1	0	1	0	1	1	1	1	1
Shanxi	2009	1	1	70.61		2809	1.979	45.1	20398	2931	280.38	0.42369	1.08618	18			5.09		Shanxi	1	0	0	0	0	0	0	0	0	0	0	0	0	0	0	0	0	0	0	1	0	0
Shanxi	2010	1	1	82.37	2861.46	3318.15	2.05	46	21522	2890	268.69	0.391426	1.0881	18			5.62		Shanxi	0	1	0	0	0	0	0	0	0	0	0	0	0	0	0	0	0	0	0	1	1	0
Shanxi	2011	1	1	82.18	3531.16	3903.41	2.132		26283	2977	187.81	7.49823	1.20863	18			5.39	4.8	Shanxi	0	0	1	0	0	0	0	0	0	0	0	0	0	0	0	0	0	0	0	1	0	0
Shanxi	2012	1	1	88.17	4943.16	4506.81	2.202	49.7	31357	3028	344.52	5.77225	1.0885	18	11		5.1	5.18	Shanxi	0	0	0	1	0	0	0	0	0	0	0	0	0	0	0	0	0	0	0	1	1	1
Shanxi	2013	1	1	98.16	6063.17	5139.29	2.351	51.3	33628	3526	169.69	-1.28905	1.17607	18	10		4.95	5.83	Shanxi	0	0	0	0	1	0	0	0	0	0	0	0	0	0	0	0	0	0	0	1	1	1
Shanxi	2014	1	1	95.26	7073.06	5717.89	2.474	52.6	34983.8	3974	50.1	-1.00976	1.11976	20.5	12	128.6	5.01	6.22	Shanxi	0	0	0	0	0	1	0	0	0	0	0	0	0	0	0	0	0	1	1	1	1	1
Shanxi	2015	1	1	99.46	8863.26	6033.7	2.519	53.8	35070	3920	190.95	-2.70801	0.731836	20.5	6	124.4	7.39	6.31	Shanxi	0	0	0	0	0	0	1	0	0	0	0	0	0	1	0	0	0	1	1	1	1	1
Shanxi	2016	1	1	115.54	11031.9	6480.5	2.504	55	34918.7	3908	286.31	0.453586	0.81203	20.5	3	115.78	5.88	6.15	Shanxi	0	0	0	0	0	0	0	1	0	0	0	0	0	1	0	0	0	1	1	1	1	1
Shanxi	2017	1	1	128.87	12354.5	6918.1	2.439		35532	3454	96.84	3.08704	0.533671	20.5	12	106.99	10.84	6.22	Shanxi	0	0	0	0	0	0	0	0	1	0	0	0	0	1	0	0	0	1	0	1	0	0
Shanxi	2018	1	1	170.29	14074.2	7338.5	2.401	57.3	42060	3514	134.29	-0.657901	0.391911	20.5	18	93.08	10.14	6.44	Shanxi	0	0	0	0	0	0	0	0	0	1	0	0	0	1	0	0	0	1	1	1	1	1
Shanxi	2019	1	1	226.15	14198	7030.5	2.383	58.4	45328	3804	569.37	1.2635	0.527001	20.5	12	67.28	6.08	6.56	Shanxi	0	0	0	0	0	0	0	0	0	0	1	0	0	1	0	0	0	1	1	1	1	1
Shanxi	2020	1	1	260.28	6040.54	6746.34	2.515	59.5	4.56575	4015	654.05	#DIV/0!	1.46932	20.5	15	77.83	4.27	6.75	Shanxi	0	0	0	0	0	0	0	0	0	0	0	1	0	1	0	0	0	1	1	1	1	1
Sichuan	2009	1	1	114.47		5758.7	1.637	37.4	15378	2737	151.54	0.424224	0.524527	35.2			2.39		Sichuan	1	0	0	0	0	0	0	0	0	0	0	0	0	0	0	0	0	0	0	1	0	0
Sichuan	2010	1	1	112.99	5639.8	6810.07	1.732	38.7	17339	2743	240.82	0.417332	0.634057	35.2			2.72		Sichuan	0	1	0	0	0	0	0	0	0	0	0	0	0	0	0	0	0	0	0	1	1	0
Sichuan	2011	1	1	115.8	7127.81	8006.58	1.79		21182	2782	95.58	0.941817	0.67448	35.2			2.31	3.62	Sichuan	0	0	1	0	0	0	0	0	0	0	0	0	0	0	0	0	0	0	0	1	0	0
Sichuan	2012	1	1	135.94	11371.9	9268.61	1.904	41.8	26133	2866	98.05	0.813823	0.53396	35.2	23		2.98	3.89	Sichuan	0	0	0	1	0	0	0	0	0	0	0	0	0	0	0	0	0	0	0	1	1	1
Sichuan	2013	1	1	159.95	13116.7	10561.4	2.037	43.5	29608	2900	511.06	4.66135	0.467831	35.2	16		2.97	4.24	Sichuan	0	0	0	0	1	0	0	0	0	0	0	0	0	0	0	0	0	0	0	1	1	1
Sichuan	2014	1	1	168.69	14222.2	12393	2.14	44.9	32617	3068	589.84	-2.91815	0.410769	38	14	67.49	3	4.35	Sichuan	0	0	0	0	0	1	0	0	0	0	0	0	0	0	0	0	0	1	1	1	1	1
Sichuan	2015	1	1	169.31	17040	13877.7	2.244	46.3	35128	1902	476.99	12.0921	0.342484	38	5	65.9	3.2	4.45	Sichuan	0	0	0	0	0	0	1	0	0	0	0	0	0	1	0	0	0	1	1	1	1	1
Sichuan	2016	1	1	166.35	20326.1	15601.9	2.312	47.7	36775	2901	456.76	3.22272	0.337755	38	12	62.43	3.36	4.51	Sichuan	0	0	0	0	0	0	0	1	0	0	0	0	0	1	0	0	0	1	1	1	1	1
Sichuan	2017	1	1	197.75	23318.6	17480.5	2.314		40003	2962	201.98	2.55282	0.262609	38	18	58.54	3.49	4.64	Sichuan	0	0	0	0	0	0	0	0	1	0	0	0	0	1	0	0	0	1	0	1	0	0
Sichuan	2018	1	1	226.9	25525.9	18254.5	2.339	50.8	44651.3	3068	274.61	1.72059	0.148395	38	15	52.59	4.23	4.85	Sichuan	0	0	0	0	0	0	0	0	0	1	0	0	0	1	0	0	0	1	1	1	1	1
Sichuan	2019	1	1	267.01	28812	21343	2.409	52.3	55774	3045	142.48	4.99475	0.152601	38	19	45.1	4.04	5.16	Sichuan	0	0	0	0	0	0	0	0	0	0	1	0	0	1	0	0	0	1	1	1	1	1
Sichuan	2020	1	1	264.02	31902.1	20824.9	2.546	53.8	5.1229	3158	485.97	#DIV/0!	0.145992	38	25	64.71	3.61	5.6	Sichuan	0	0	0	0	0	0	0	0	0	0	0	1	0	1	0	0	0	1	1	1	1	1
Tianjin	2009	1	2	13.36		2430.8	4.534	77.2	55473	2716	351.97	0.977827	0.322353	9.9			2.19		Tianjin	1	0	0	0	0	0	0	0	0	0	0	0	0	0	0	1	0	0	0	1	0	0
Tianjin	2010	1	2	27.1	2353.15	2860.2	4.432	78	62574	2752	273.21	0.901203	0.362435	9.9			2.6		Tianjin	0	1	0	0	0	0	0	0	0	0	0	0	0	0	0	1	0	0	0	1	1	0
Tianjin	2011	1	2	32.24	3389.79	3395.06	4.412		72994	2636	161.89	1.14102	0.355237	9.9			2.6	0.75	Tianjin	0	0	1	0	0	0	0	0	0	0	0	0	0	0	0	1	0	0	0	1	0	0
Tianjin	2012	1	2	38.49	4738.2	3921.43	4.329	80.5	85213	2782	117.13	1.38134	0.32907	9.9	1		2.5	0.87	Tianjin	0	0	0	1	0	0	0	0	0	0	0	0	0	0	0	1	0	0	0	1	1	1
Tianjin	2013	1	2	48.44	6278.09	4470.43	4.358	81.5	93173	2843	879.82	1.95564	0.336069	9.9	5		2.63	0.96	Tianjin	0	0	0	0	1	0	0	0	0	0	0	0	0	0	0	1	0	0	0	1	1	1
Tianjin	2014	1	2	57.93	7067.67	4738.65	4.346	82	100105	3328	471.89	-30.0387	0.280514	12.1	3	35.89	2.28	1.05	Tianjin	0	0	0	0	0	1	0	0	0	0	0	0	0	0	0	1	0	1	1	1	1	1
Tianjin	2015	1	2	73.1	7934.78	5257.3	4.283	82.3	105231	3492	232.69	-11.0534	0.239989	12.1	1	33.42	2.14	1.16	Tianjin	0	0	0	0	0	0	1	0	0	0	0	0	0	1	0	1	0	1	1	1	1	1
Tianjin	2016	1	2	65.63	9130.25	5635.8	4.185	82.6	107960	3639	212.12	31.1475	0.226513	12.1	1	31.17	0.23	1.19	Tianjin	0	0	0	0	0	0	0	1	0	0	0	0	0	1	0	1	0	1	1	1	1	1
Tianjin	2017	1	2	110.22	10518.2	5729.7	4.058		115053	3276	394.88	14.8292	0.210335	12.1	3	28.23	1.83	1.2	Tianjin	0	0	0	0	0	0	0	0	1	0	0	0	0	1	0	1	0	1	0	1	0	0
Tianjin	2018	1	2	66.46	11832	5533	4.072	82.9	118944	5016	109.7	0.786649	0.155607	12.1	3	24.68	2.6	1.21	Tianjin	0	0	0	0	0	0	0	0	0	1	0	0	0	1	0	1	0	1	1	1	1	1
Tianjin	2019	1	2	242.29	12779.4	4218.2	4.15	83.1	120711	4939	37.79	-0.724409	0.120905	12.1	2	14.47	1.25	1.2	Tianjin	0	0	0	0	0	0	0	0	0	0	1	0	0	1	0	1	0	1	1	1	1	1
Tianjin	2020	1	2	60.72	11288.9	3582.91	4.214	83.5	9.03061	4449	136.37	#DIV/0!	0.108457	12.1	2	14.1	1.43	1.23	Tianjin	0	0	0	0	0	0	0	0	0	0	0	1	0	1	0	1	0	1	1	1	1	1
Xinjiang	2009	1	1	36.42		1177.5	1.414	39.6	19893	4922	437.68	0.270119	13.34	4.2			10.3		Xinjiang	1	0	0	0	0	0	0	0	0	0	0	0	0	0	0	0	0	0	0	1	0	0
Xinjiang	2010	1	1	51.02	1850.84	1375.13	1.43	39.8	19942	4977	436.45	0.754919	4.46613	4.2			10.24		Xinjiang	0	1	0	0	0	0	0	0	0	0	0	0	0	0	0	0	0	0	0	1	1	0
Xinjiang	2011	1	1	53.67	2259.97	1616.29	1.467	42.5	25034	4563	190.52	1.79168	6.03425	4.2			10.25	0.1	Xinjiang	0	0	1	0	0	0	0	0	0	0	0	0	0	0	0	0	0	0	0	1	1	0
Xinjiang	2012	1	1	64.12	2725.45	1858.59	1.521	43.5	30087	4312	239.37	1.48659	6.12416	4.2	6		10.26	0.11	Xinjiang	0	0	0	1	0	0	0	0	0	0	0	0	0	0	0	0	0	0	0	1	1	1
Xinjiang	2013	1	1	68.99	3423.24	2108.15	1.596	44	33796	4361	144.42	3.60632	13.2822	4.2	13		10.27	0.1	Xinjiang	0	0	0	0	1	0	0	0	0	0	0	0	0	0	0	0	0	0	0	1	1	1
Xinjiang	2014	1	1	70.86	4632.14	2436.5	1.681	44.5	37552.5	4280	462.05	-1.08753	14.3046	4.9	10	75.51	10.38	0.12	Xinjiang	0	0	0	0	0	1	0	0	0	0	0	0	0	0	0	0	0	1	1	1	1	1
Xinjiang	2015	1	1	71.51	6158.77	2606	1.749	46.1	40648	2557	338.75	3.64355	13.7426	4.9	5	81.95	10.55	0.13	Xinjiang	0	0	0	0	0	0	1	0	0	0	0	0	0	1	0	0	0	1	1	1	1	1
Xinjiang	2016	1	1	65.07	7732.3	2825.9	1.759	47.2	40036	2456	240.46	0.943894	10.5093	4.9	4	88.69	10.65	0.14	Xinjiang	0	0	0	0	0	0	0	1	0	0	0	0	0	1	0	0	0	1	1	1	1	1
Xinjiang	2017	1	1	54.66	9447.74	3044.6	1.78	48.6	40564	2436	137.02	0.987687	7.43299	4.9	10	86.28	10.68	0.14	Xinjiang	0	0	0	0	0	0	0	0	1	0	0	0	0	1	0	0	0	1	1	1	1	0
Xinjiang	2018	1	1	94.33	10813	3187	1.863	49.4	49474.7	2525	115.47	-11.2641	10.7772	4.9	8	73.65	11.05	0.16	Xinjiang	0	0	0	0	0	0	0	0	0	1	0	0	0	1	0	0	0	1	1	1	1	1
Xinjiang	2019	1	1	87.86	10287.5	3617	1.954	50.9	54280	4187	831.5	-1.01841	5.21917	4.9	1	59.98	10.64	0.16	Xinjiang	0	0	0	0	0	0	0	0	0	0	1	0	0	1	0	0	0	1	1	1	1	1
Xinjiang	2020	1	1	82.59	12089.1	3062.55	2.106	51.9	5.38879	3627	330.97	#DIV/0!	2.72998	4.9	4	60.24	10.14	0.16	Xinjiang	0	0	0	0	0	0	0	0	0	0	0	1	0	1	0	0	0	1	1	1	1	1
Xizang	2009	1	1	9.75		156.6	1.279	22.6	13861	1574	271.05	1.24478	#DIV/0!	12			11.17		Xizang	1	0	0	0	0	0	0	0	0	0	0	0	0	0	0	0	0	0	0	1	0	0
Xizang	2010	1	1	11.77	270.343	185.25	1.317	23.8	15295	575	227.16	1.06419	#VALUE!	12			10.56		Xizang	0	1	0	0	0	0	0	0	0	0	0	0	0	0	0	0	0	0	0	1	1	0
Xizang	2011	1	1	16.05	309.915	218.995	1.373		17027	515	165.45	1.62155	#VALUE!	12			10.56	0.74	Xizang	0	0	1	0	0	0	0	0	0	0	0	0	0	0	0	0	0	0	0	1	0	0
Xizang	2012	1	1	23.67	378.276	254.643	1.446	22.7	20077	1655	262.34	1.0012	#VALUE!	12			10.57	0.77	Xizang	0	0	0	1	0	0	0	0	0	0	0	0	0	0	0	0	0	0	0	1	1	1
Xizang	2013	1	1	17.21	462.669	293.198	1.508	22.7	22936	1820	124.38	1.46658	#VALUE!	12			10.84	0.84	Xizang	0	0	0	0	1	0	0	0	0	0	0	0	0	0	0	0	0	0	0	1	1	1
Xizang	2014	1	1	29.23	516.31	364.508	1.528	23.7	26326	1857	35.46	1.52037	#VALUE!	12.1		4.06	10.92	0.94	Xizang	0	0	0	0	0	1	0	0	0	0	0	0	0	0	0	0	0	1	1	1	1	1
Xizang	2015	1	1	56.83	670.517	408.5	1.676	25.7	29252	1750	140.23	1.02478	#VALUE!	12.1		4.43	11.47	1	Xizang	0	0	0	0	0	0	1	0	0	0	0	0	0	1	0	0	0	1	1	1	1	1
Xizang	2016	1	1	33.05	876.002	459.4	1.766	27.7	31999	2624	214.55	0.80599	#VALUE!	12.1		4.43	11.08	1.03	Xizang	0	0	0	0	0	0	0	1	0	0	0	0	0	1	0	0	0	1	1	1	1	1
Xizang	2017	1	1	46.64	1069.23	523.3	1.765		35184	1232	92.26	0.387552	212.333	12.1		4.83	11.08	1.09	Xizang	0	0	0	0	0	0	0	0	1	0	0	0	0	1	0	0	0	1	0	1	0	0
Xizang	2018	1	1	44.93	1295.68	597.6	1.678	30.9	43398	1750	92.7	28.2759	202.898	12.1		5.27	11.4	1.12	Xizang	0	0	0	0	0	0	0	0	0	1	0	0	0	1	0	0	0	1	1	1	1	1
Xizang	2019	1	1	40.91	1596.05	773.4	1.616	31.1	43398	1671	481.98	0.183422	7.58469	12.1		5.52	6.13	1.07	Xizang	0	0	0	0	0	0	0	0	0	0	1	0	0	1	0	0	0	1	1	1	1	1
Xizang	2020	1	1	48.93	1975.6	745.778	1.588	31.5	4.84317	1584	593.75	#DIV/0!	11.5256	12.1		7.44	3.69	1.2	Xizang	0	0	0	0	0	0	0	0	0	0	0	1	0	1	0	0	0	1	1	1	1	1
Yunnan	2009	2	1	82.16		2051.1	1.174	33	12587	3561	212.06	0.581456	1.85304	50			6.32		Yunnan	1	0	0	0	0	0	0	0	0	0	0	0	1	0	0	0	0	0	0	1	0	0
Yunnan	2010	2	1	86.41	2759.03	2542.4	1.298	34	13539	3795	198.2	1.45373	1.96959	50			6.08		Yunnan	0	1	0	0	0	0	0	0	0	0	0	0	1	0	0	0	0	0	0	1	1	0
Yunnan	2011	2	1	95.86	3435.93	3038.08	1.391	35.7	15752	3811	356.94	0.835728	2.41674	50			6.54	1.76	Yunnan	0	0	1	0	0	0	0	0	0	0	0	0	1	0	0	0	0	0	0	1	1	0
Yunnan	2012	2	1	101.12	4526.37	3511.65	1.52	36.8	19265	4029	95.73	1.30162	0.718274	50	1		6.35	1.8	Yunnan	0	0	0	1	0	0	0	0	0	0	0	0	1	0	0	0	0	0	0	1	1	1
Yunnan	2013	2	1	105.29	5528.71	4004.56	1.566	39.3	22195	2415	35.58	1.82189	1.01406	50	1		6.22	2	Yunnan	0	0	0	0	1	0	0	0	0	0	0	0	1	0	0	0	0	0	0	1	1	1
Yunnan	2014	2	1	108.88	6191	4632.87	1.662	40.5	25322	2853	119.8	4.50164	0.900367	55	2	54.85	6.17	2.11	Yunnan	0	0	0	0	0	1	0	0	0	0	0	0	1	0	0	0	0	1	1	1	1	1
Yunnan	2015	2	1	134.08	7831.13	5103.2	1.731	41.7	27263.6	2943	234.21	2.75828	0.936728	55	3	54.43	6.2	2.19	Yunnan	0	0	0	0	0	0	1	0	0	0	0	0	1	1	1	0	0	1	1	1	1	1
Yunnan	2016	2	1	150.13	9968.3	5722.9	1.819	43.3	28806	2995	195.37	1.8062	0.804325	55	4	52.37	6.4	2.28	Yunnan	0	0	0	0	0	0	0	1	0	0	0	0	1	1	1	0	0	1	1	1	1	1
Yunnan	2017	2	1	179.48	11498.5	6423.1	1.889	45.5	31093	3000	150.49	0.786503	0.630216	55	1	49.89	6.61	2.45	Yunnan	0	0	0	0	0	0	0	0	1	0	0	0	1	1	1	0	0	1	1	1	1	0
Yunnan	2018	2	1	169.81	13500.6	6826	1.999	46.7	34221	3021	274.76	3.78406	0.613969	55	4	44.94	6.85	2.55	Yunnan	0	0	0	0	0	0	0	0	0	1	0	0	1	1	1	0	0	1	1	1	1	1
Yunnan	2019	2	1	205.16	16119.4	10158.2	2.166	47.8	37136.3	3133	126.46	1.26061	0.713459	55	3	44.69	6.87	2.58	Yunnan	0	0	0	0	0	0	0	0	0	0	1	0	1	1	1	0	0	1	1	1	1	1
Yunnan	2020	2	1	163.97	18936	9792.87	2.401	48.9	4.78022	3138	32.12	#DIV/0!	1.3001	55	1	43.81	6.43	2.82	Yunnan	0	0	0	0	0	0	0	0	0	0	0	1	1	1	1	0	0	1	1	1	1	1
Zhejiang	2009	1	2	55.42		8622.3	2.324	57.6	42214	1742	109.47	0.897717	1.75883	59.1			4.58		Zhejiang	1	0	0	0	0	0	0	0	0	0	0	0	0	0	0	1	0	0	0	1	0	0
Zhejiang	2010	1	2	82.07	8420.43	10245.4	2.303	57.9	44641	1773	179.22	0.937439	2.01161	59.1			4.63		Zhejiang	0	1	0	0	0	0	0	0	0	0	0	0	0	0	0	1	0	0	0	1	1	0
Zhejiang	2011	1	2	78.11	9323	12028	2.285	60.8	51711	1741	80.41	1.97295	2.00139	59.1			4.73	3.61	Zhejiang	0	0	1	0	0	0	0	0	0	0	0	0	0	0	0	1	0	0	0	1	1	0
Zhejiang	2012	1	2	77.7	10742.3	13588.3	2.218	62.3	59249	1786	90.02	1.46514	2.04131	59.1	28		4.07	4.09	Zhejiang	0	0	0	1	0	0	0	0	0	0	0	0	0	0	0	1	0	0	0	1	1	1
Zhejiang	2013	1	2	98.14	12376	15225.5	2.288	63.2	63374	1818	453.98	2.58587	2.35418	59.1	23		4.6	4.52	Zhejiang	0	0	0	0	1	0	0	0	0	0	0	0	0	0	0	1	0	0	0	1	1	1
Zhejiang	2014	1	2	120.65	14185.3	17835.3	2.363	64	68804.7	1828	238.13	3.95281	2.38385	59.4	25	85.91	4.56	4.75	Zhejiang	0	0	0	0	0	1	0	0	0	0	0	0	0	0	0	1	0	1	1	1	1	1
Zhejiang	2015	1	2	167.89	17649.4	19784.7	2.408	64.9	73002.1	1914	328.95	1.8542	2.55647	59.4	26	80.88	5	5.04	Zhejiang	0	0	0	0	0	0	1	0	0	0	0	0	0	1	0	1	0	1	1	1	1	1
Zhejiang	2016	1	2	161.4	20782.1	21970.8	2.414	65.8	77643.7	2059	410.63	3.3839	1.35625	59.4	22	75.3	5.02	5.3	Zhejiang	0	0	0	0	0	0	0	1	0	0	0	0	0	1	0	1	0	1	1	1	1	1
Zhejiang	2017	1	2	190.15	24262.8	24308.5	2.355	67.7	84916	2109	161.91	2.45093	0.934611	59.4	16	68.79	5.7	5.55	Zhejiang	0	0	0	0	0	0	0	0	1	0	0	0	0	1	0	1	0	1	1	1	1	0
Zhejiang	2018	1	2	194.75	27323.3	25007.9	2.345	68	92057	2137	222.5	0.968236	0.642767	59.4	13	60.77	6.36	5.95	Zhejiang	0	0	0	0	0	0	0	0	0	1	0	0	0	1	0	1	0	1	1	1	1	1
Zhejiang	2019	1	2	269.55	30276.1	27343.8	2.37	68.9	98643.4	2064	131.56	-15.2515	0.581143	59.4	11	38.04	5.44	6.28	Zhejiang	0	0	0	0	0	0	0	0	0	0	1	0	0	1	0	1	0	1	1	1	1	1
Zhejiang	2020	1	2	220.59	31696	26629.8	2.509	70	10.6585	2105	436.35	#DIV/0!	0.336438	59.4	10	48.86	4.99	6.81	Zhejiang	0	0	0	0	0	0	0	0	0	0	0	1	0	1	0	1	0	1	1	1	1	1
shanxis	2009	1	1	79.5		2699.7	2.88	42.1	18246	5530	562.5	0.450689	0.298483	41.4			2.72		shanxis	1	0	0	0	0	0	0	0	0	0	0	0	0	0	0	0	0	0	0	1	0	0
shanxis	2010	1	1	82.88	3415.02	3195.67	3.045	43.5	21688	5506	494.59	0.447724	0.246556	41.4			2.7		shanxis	0	1	0	0	0	0	0	0	0	0	0	0	0	0	0	0	0	0	0	1	1	0
shanxis	2011	1	1	96.13	4614.42	3789.99	3.208		27133	5821	225.77	0.574411	0.134698	41.4			1.98	2	shanxis	0	0	1	0	0	0	0	0	0	0	0	0	0	0	0	0	0	0	0	1	0	0
shanxis	2012	1	1	94.14	6246.9	4383.75	3.378	47.3	33464	5483	351.54	0.713645	0.10434	41.4	2		1.87	2.11	shanxis	0	0	0	1	0	0	0	0	0	0	0	0	0	0	0	0	0	0	0	1	1	1
shanxis	2013	1	1	109.77	7963.67	4999.54	3.525	50	38564	5541	161.42	1.41262	0.0712881	41.4	23		4.2	2.21	shanxis	0	0	0	0	1	0	0	0	0	0	0	0	0	0	0	0	0	0	0	1	1	1
shanxis	2014	1	1	112.51	9431.08	5918.71	3.612	51.3	43117	5474	546.29	-1.60437	0.0700966	43.1	118	83.17	2.94	2.34	shanxis	0	0	0	0	0	1	0	0	0	0	0	0	0	0	0	0	0	1	1	1	1	1
shanxis	2015	1	1	150.77	12044.5	6578.1	3.652	52.6	46929	4031	375.77	2.13642	0.079355	43.1	80	80.81	3.14	2.51	shanxis	0	0	0	0	0	0	1	0	0	0	0	0	0	1	0	0	0	1	1	1	1	1
shanxis	2016	1	1	126.79	14884.1	7367.6	3.628	53.9	47626	4240	282.9	0.761019	0.0772431	43.1	57	75.89	2.45	2.58	shanxis	0	0	0	0	0	0	0	1	0	0	0	0	0	1	0	0	0	1	1	1	1	1
shanxis	2017	1	1	162.52	17191.9	8236.4	3.54		51015	4101	179.64	0.922776	0.0861468	43.1	44	70.58	4	2.59	shanxis	0	0	0	0	0	0	0	0	1	0	0	0	0	1	0	0	0	1	0	1	0	0
shanxis	2018	1	1	176.02	18582.2	8938.3	3.582	56.8	63477.5	4450	134.19	-7.75669	0.0775112	43.1	32	62.74	2.8	2.66	shanxis	0	0	0	0	0	0	0	0	0	1	0	0	0	1	0	0	0	1	1	1	1	1
shanxis	2019	1	1	245.48	20825.3	10213	3.562	58.1	66649	5140	929.12	-1.18131	0.0486487	43.1	27	38.03	1.8	2.7	shanxis	0	0	0	0	0	0	0	0	0	0	1	0	0	1	0	0	0	1	1	1	1	1
shanxis	2020	1	1	190.34	23819.4	9605.92	3.812	59.4	6.65422	4985	573.13	#DIV/0!	0.0320972	43.1	25	46.33	1.5	2.76	shanxis	0	0	0	0	0	0	0	0	0	0	0	1	0	1	0	0	0	1	1	1	1	1
																																0	1	0	0	0	0	0	0	0	0
																																0	1	0	0	0	0	0	0	0	0
																																0	1	0	0	0	0	0	0	0	0
																																0	1	0	0	0	0	0	0	0
																																0	1	0	0	0	0	0	0	0
																																0	1	0	0	0	0	0	0	0
																																0	1	0	0	0	0	0	0	0
																																0	1	0	0	0	0	0	0	0

## Sheet: Sheet2
																																																70.5959	138.357
																																																401.441	397.016
[truncated: 28 more columns]

## Sheet: Sheet3
				2017年	2018年	2019年
				401.441	70.5959	70.6118
				397.016	138.357	137.717
				232.919	595.289	593.43
				179.011	1650.24	1700.04
				1101.8	857.573	972.787
				557.621	560.658	628.028
				266.934	193.872	197.765
				275.968	329.907	341.14
				533.198	151.474	159.497
				193.853	644.965	636.582
				60.7525	401.659	419.147
				127.775	392.429	398.962
				229.761	254.145	275.973
				340.339	183.4	186.177
				198.217	1220.03	1244.71
				637.835	498.134	463.998
				173.987	258.016	282.362
				48.6831	243.246	242.062
				226.238	557.278	568.98
				452.265	209.369	226.592
					63.8322	66.0967
					123.804	125.666
					255.305	276.557
					291.716	289.236
					205.482	172.113
					576.346	611.595
					182.496	185.441
					49.0552	45.2802
					235.935	251.899
					480.946	519.305
