# Supplementary material for: The Impact of Ecological Civilization Construction on Environment and Public Health—Evidence from the Implementation of Ecological Civilization Demonstration Area in China
Source: Int J Environ Res Public Health. 2022 Apr 28;19(9):5361. doi: 10.3390/ijerph19095361 (PMC9100575; doi:10.3390/ijerph19095361)
Supplement: Supplementary file 1 [file ijerph-19-05361-s001.zip › ECDA-do.txt]

encode province,gen(pro)      
tab year,gen(ye)                     
xtset pro year  

***********************************Kernel density estimation graph***********************************
kdensity pollution if year==2015,addplot((kdensity pollution if year==2016 ,lpattern(dash) )(kdensity pollution if year==2017,lpattern(dash))(kdensity pollution if year==2018 ,lpattern(dash) )(kdensity pollution if year==2019 ,lpattern(dot) ) (kdensity pollution if year==2020 ,lpattern(dot) ))
kdensity disease if year==2015,addplot((kdensity disease if year==2016 ,lpattern(dash) )(kdensity disease if year==2017,lpattern(dash))(kdensity disease if year==2018 ,lpattern(dash) )(kdensity disease if year==2019 ,lpattern(dot) ) (kdensity disease if year==2020 ,lpattern(dot) ))

********************************Winsorize****************************************************
winsor2 pollution disease enviro death carbon stru tech forest gov eco urban edu inve  scon rpeo , cut (1 99) replace

***********************************Benchmark Regression***********************************
gen treat=0
replace treat=1 if c==2
gen post=0
replace post=1 if year>=2015
gen did=post*treat 
xtreg pollution did    i.year,fe r
estimate store z1
xtreg pollution did rpeo inve scon gov eco edu urban   i.year,fe r
estimate store z2
xtreg disease did    i.year,fe r
estimate store z3
xtreg disease did rpeo inve scon gov eco edu urban   i.year,fe r
estimate store z4

 ***********************************Parallel Trend Test***********************************
gen year09=0   
replace year09=1 if year==2009 
gen year10=0   
replace year10=1 if year==2010
gen year11=0   
replace year11=1 if year==2011 
gen year12=0   
replace year12=1 if year==2012
gen year13=0   
replace year13=1 if year==2013
gen year14=0   
replace year14=1 if year==2014 
gen year15=0   
replace year15=1 if year==2015
gen year16=0   
replace year16=1 if year==2016 
gen year17=0   
replace year17=1 if year==2017
gen year18=0   
replace year18=1 if year==2018
gen year19=0   
replace year19=1 if year==2019
gen year20=0   
replace year20=1 if year==2020
gen y2012=year12*treat
gen y2011=year11*treat
gen y2010=year10*treat
gen y2009=year09*treat
gen y2013=year13*treat
gen y2014=year14*treat
gen y2015=year15*treat
gen y2016=year16*treat
gen y2017=year17*treat
gen y2018=year18*treat
gen y2019=year19*treat
gen y2020=year20*treat
xtreg disease y2009 y2010 y2011 y2012 y2013 y2014 y2015 y2016  y2017 y2018 y2019 y2020  i.year,fe r
estimate store z3
  coefplot z3, 
   keep(y2009 y2010 y2011 y2012 y2013 y2014 y2015 y2016 y2017 y2018 y2019 y2020 ) 
   coefplot z3,  ///
   keep(y2009 y2010 y2011 y2012 y2013 y2014 y2015 y2016 y2017 y2018 y2019 y2020 )  ///
   coeflabels(y2009  = "2009"  ///            
   y2010 = "2010"      ///         
   y2011  = "2011"    ///          
   y2012  = "2012"   ///            
   y2013  = "2013"   ///             
   y2014  = "2014" ///
   y2015 = "2015" ///
   y2016 = "2016"  ///
   y2017  = "2017"  ///
   y2018 = "2018" /// 
   y2019  = "2019"  ///
   y2020  = "2020" )  ///         
   vertical     ///                       
   yline(0)   ///                          
   ytitle("Log points")     ///            
   xlabel( ,angle(0))    ///             
   xtitle("Parallel Trend Test")  ///         
   addplot(line @b @at)    ///             
   ciopts(recast(rcap))  ///             
   rescale(100)     ///                   
   scheme(sj)

***********************************Placebo Test***********************************
clear all
pwd
set mem 9000m
set more off
capture log close
log using WZYHFigure.log, replace
**** Figure 5:  Placebo PMC Status  ****
forvalues i=1(1)500 {
qui use C:\Users\HUAWEI\Desktop\ECDA.dta,clear
qui destring province, replace
qui save pmc_data,replace
qui use pmc_data,clear
qui keep province year //
qui drop if year==2020|year==2009 //
qui save dummy_data,replace
qui use dummy_data,clear
** create the false dataset
qui bysort year: keep if _n==1
qui sample 1, count
qui keep year
qui save temp,replace
qui use dummy_data,clear
qui merge m:1 year using temp
qui keep if _merge==3
qui drop _merge
qui sample 58, count 
qui keep year province
qui rename year pmc_year
qui save pmc_time,replace
qui keep province
qui duplicates drop province, force //ɾԽטش˽ߝ
qui save pmc_drop,replace
*** update new dummy_data file
use dummy_data, clear
qui merge m:1 year using temp
qui keep if _merge==1
qui drop _merge
qui merge m:1 province using pmc_drop
qui keep if _merge==1
qui drop _merge
qui save dummy_data,replace
****************************************************************
*** update new temp file
qui bysort year: keep if _n==1
qui sample 1, count
qui keep year
qui save temp,replace
*** update new pmc_time file
qui use dummy_data,clear
qui merge m:1 year using temp
qui keep if _merge==3
qui drop _merge
qui sample 75, count
qui keep year province
qui rename year pmc_year
qui save pmc_temp,replace
qui append using pmc_time
qui save pmc_time,replace
qui use pmc_temp
qui keep province
qui duplicates drop province, force //ɾԽטش˽?
qui save pmc_drop,replace
qui use dummy_data, clear
qui merge m:1 year using temp
qui keep if _merge==1
qui drop _merge
qui merge m:1province using pmc_drop
qui keep if _merge==1
qui drop _merge
qui save dummy_data,replace
****************************************************************
*** update new temp file
qui bysort year: keep if _n==1
qui sample 1, count
qui keep year
qui save temp,replace
*** update new pmc_time file
qui use dummy_data,clear
qui merge m:1 year using temp
qui keep if _merge==3
qui drop _merge
qui sample 75, count
qui keep year province
qui rename year pmc_year
qui save pmc_temp,replace
qui append using pmc_time
qui save pmc_time,replace
qui use pmc_temp
qui keep province
qui duplicates drop province, force //ɾԽטش˽?
qui save pmc_drop,replace
qui use dummy_data, clear
qui merge m:1 year using temp
qui keep if _merge==1
qui drop _merge
qui merge m:1province using pmc_drop
qui keep if _merge==1
qui drop _merge
qui save dummy_data,replace
****************************************************************
*** update new temp file
qui bysort year: keep if _n==1
qui sample 1, count
qui keep year
qui save temp,replace
*** update new pmc_time file
qui use dummy_data,clear
qui merge m:1 year using temp
qui keep if _merge==3
qui drop _merge
qui sample 75, count
qui keep year province
qui rename year pmc_year
qui save pmc_temp,replace
qui append using pmc_time
qui save pmc_time,replace
qui use pmc_temp
qui keep province
qui duplicates drop province, force //ɾԽטش˽?
qui save pmc_drop,replace
qui use dummy_data, clear
qui merge m:1 year using temp
qui keep if _merge==1
qui drop _merge
qui merge m:1province using pmc_drop
qui keep if _merge==1
qui drop _merge
qui save dummy_data,replace
****************************************************************
*** update new temp file
qui bysort year: keep if _n==1
qui sample 1, count
qui keep year
qui save temp,replace
*** update new pmc_time file
qui use dummy_data,clear
qui merge m:1 year using temp
qui keep if _merge==3
qui drop _merge
qui sample 75, count
qui keep year province
qui rename year pmc_year
qui save pmc_temp,replace
qui append using pmc_time
qui save pmc_time,replace
qui use pmc_temp
qui keep province
qui duplicates drop province, force //ɾԽטش˽?
qui save pmc_drop,replace
qui use dummy_data, clear
qui merge m:1 year using temp
qui keep if _merge==1
qui drop _merge
qui merge m:1province using pmc_drop
qui keep if _merge==1
qui drop _merge
qui save dummy_data,replace
****************************************************************
*** update new temp file
qui bysort year: keep if _n==1
qui sample 1, count
qui keep year
qui save temp,replace
*** update new pmc_time file
qui use dummy_data,clear
qui merge m:1 year using temp
qui keep if _merge==3
qui drop _merge
qui sample 75, count
qui keep year province
qui rename year pmc_year
qui save pmc_temp,replace
qui append using pmc_time
qui save pmc_time,replace
qui use pmc_temp
qui keep province
qui duplicates drop province, force //ɾԽטش˽?
qui save pmc_drop,replace
qui use dummy_data, clear
qui merge m:1 year using temp
qui keep if _merge==1
qui drop _merge
qui merge m:1province using pmc_drop
qui keep if _merge==1
qui drop _merge
qui save dummy_data,replace
****************************************************************
* Generate the PMC variable
use pmc_time
qui merge m:m province using pmc_data
qui drop _merge
qui replace pmc_year=2015 if pmc_year==. //
gen false_pmc=(pmc_year-year<=0)
save pmc_data,replace
* Generate the treatment variable
use pmc_time
keep province
duplicates drop province, force //ɾԽטش˽?
qui save pmc_province,replace
qui use pmc_data
qui merge m:1 province using pmc_province 
gen treatment=(_merge==3)
qui drop _merge
save pmc_data,replace
* Regression
gen t=year-2009
gen treatment_trend=treatment*t
qui xi: areg Income false_pmc treatment_trend post i.year i.year*Str i.year*Sown i.year*Urban i.year*eco i.year*Inf i.year*disaster i.year*modern i.year*edu,absorb(province) cluster(province) 
parmest,format (estimate min95 max95 %8.2f p %8.3f) saving("temp.dta", replace)
use "temp.dta", clear
keep if parm=="false_pmc"
qui append using "pmc_simulations.dta"
save "pmc_simulations.dta", replace
}
 erase "temp.dta"
use "pmc_simulations.dta", clear
drop if estimate==.
save "pmc_simulations.dta", replace
**Graphs
*Density Plot
dpplot estimate, xlabel( -0.2 0 0.2 0.4 0.6 0.8,angle(0)) xline(0.014) xtitle("apply estimate") saving("PDF_PMC_dpplot2.gph", replace) //政策控制的真实值
******   Figure A1:  PMC counties across space in 2003   ******
* Generated using ArcGIS
******   Figure A2:  PMC counties across space in 2012  ******
* Generated using ArcGIS
log close


***********************************Replace the Explained Variable***********************************
xtreg environ did i.year,fe r
estimate store z1
xtreg environ did rpeo inve scon gov eco edu  urban   i.year,fe r
estimate store z2
xtreg death did    i.year,fe r
estimate store z3
xtreg death did rpeo inve scon gov eco edu  urban   i.year,fe r
estimate store z4

***********************************Heterogeneity Analysis ***********************************
gen group=0
replace group=1 if e==2
gen did2=post*treat*group
xtreg pollution  did did2    i.year,fe r
estimate store z1
xtreg pollution did did2 rpeo inve scon gov eco edu urban   i.year,fe r
estimate store z2
xtreg disease did did2    i.year,fe r
estimate store z3
xtreg disease did did2 rpeo inve scon gov eco edu urban   i.year,fe r
estimate store z4

***********************************Mechanism analysis***********************************
***********************************Stepwise test regression coefficients***********************************
xtreg  pollution  did rpeo inve scon gov eco edu  urban   i.year,fe r
xtreg disease did rpeo inve scon gov eco edu  urban    i.year,fe r
xtreg  carbon did rpeo inve scon gov eco edu  urban    i.year,fe r
xtreg  stru1 did rpeo inve scon gov eco edu  urban  i.year,fe r
xtreg  tech1 did rpeo inve scon gov eco edu  urban   i.year,fe r
xtreg forest did rpeo inve scon gov eco edu  urban    i.year,fe r
xtreg  pollution  carbon did rpeo inve scon gov eco edu  urban   i.year,fe r
estimate store p1
xtreg  pollution  stru1 did rpeo inve scon gov eco edu  urban   i.year,fe r
estimate store p2
xtreg  pollution  tech1 did rpeo inve scon gov eco edu  urban   i.year,fe r
estimate store p3
xtreg  pollution  forest did rpeo inve scon gov eco edu  urban   i.year,fe r
estimate store p4
xtreg disease carbon did rpeo inve scon gov eco edu  urban    i.year,fe r
estimate store d1
xtreg disease stru1 did rpeo inve scon gov eco edu  urban    i.year,fe r
estimate store d2
xtreg disease tech1 did rpeo inve scon gov eco edu  urban    i.year,fe r
estimate store d3
xtreg disease forest did rpeo inve scon gov eco edu  urban    i.year,fe r
estimate store d4

***********************************Sobel test***********************************
sgmediation pollution , mv(  carbon ) iv( did ) cv(rpeo inve scon gov eco edu  urban)
sgmediation pollution , mv(  stru1 ) iv( did ) cv(rpeo inve scon gov eco edu  urban)
sgmediation pollution , mv(  tech1 ) iv( did ) cv(rpeo inve scon gov eco edu  urban)
sgmediation pollution , mv(  forest ) iv( did ) cv(rpeo inve scon gov eco edu  urban)
sgmediation disease , mv(  carbon ) iv( did ) cv(rpeo inve scon gov eco edu  urban)
sgmediation disease , mv(   stru1 ) iv( did ) cv(rpeo inve scon gov eco edu  urban)
sgmediation disease , mv(   tech1) iv( did ) cv(rpeo inve scon gov eco edu  urban)
sgmediation disease , mv(  forest ) iv( did ) cv(rpeo inve scon gov eco edu  urban)

***********************************Bootstrap test***********************************
bootstrap r(ind_eff) r(dir_eff), reps(1000):   sgmediation pollution , mv(  carbon ) iv( did ) cv(rpeo inve scon gov eco edu  urban)
bootstrap r(ind_eff) r(dir_eff), reps(1000):   sgmediation pollution , mv(  stru1 ) iv( did ) cv(rpeo inve scon gov eco edu  urban)
bootstrap r(ind_eff) r(dir_eff), reps(1000):   sgmediation pollution , mv(  tech1 ) iv( did ) cv(rpeo inve scon gov eco edu  urban)
bootstrap r(ind_eff) r(dir_eff), reps(1000):   sgmediation pollution , mv(  forest ) iv( did ) cv(rpeo inve scon gov eco edu  urban)
bootstrap r(ind_eff) r(dir_eff), reps(1000):   sgmediation disease , mv(  carbon ) iv( did ) cv(rpeo inve scon gov eco edu  urban)
bootstrap r(ind_eff) r(dir_eff), reps(1000):   sgmediation disease , mv(   stru1 ) iv( did ) cv(rpeo inve scon gov eco edu  urban)
bootstrap r(ind_eff) r(dir_eff), reps(1000):   sgmediation disease , mv(   tech1) iv( did ) cv(rpeo inve scon gov eco edu  urban)
bootstrap r(ind_eff) r(dir_eff), reps(1000):   sgmediation disease , mv(  forest ) iv( did ) cv(rpeo inve scon gov eco edu  urban)
